# Supplementary material for: Experimental Annealing of Zircon: Influence of Inclusions on Stability, Intracrystalline Melt Migration, Common Lead Leaching, and Permeability to Fluids
Source: ACS Earth Space Chem. 2022 Jan 11;6(2):288–307. doi: 10.1021/acsearthspacechem.1c00212 (PMC8862150; doi:10.1021/acsearthspacechem.1c00212)
Supplement: Supplementary file 2 — sp1c00212_si_002.xlsx [file sp1c00212_si_002.xlsx]

## Sheet: Hoja1
id	p	ti	y	la	ce	pr	nd	sm	eu	gd	tb	dy	ho	er	tm	yb	lu	hf	pb	th	u	label	tipo	sc	nb	ta	es	c_r	sample	sample2	tipo2	uyb	tti	label2
18	1821.88	47.42	2734.08	0.389	4.43	0.1	0.73	2.92	0.983	25.65	12.58	226.68	94.09	545.33	124.64	1064.01	220.45	10397	22.1053	28.8232	251.832	COR_a	tratados					C	50	SAB50_a	2	0.236682	894	COR
21	853.22	131.71	2155.04	1	27.35	1.45	5.66	6.08	1.25	42.1	16.48	186.03	71.08	373.32	81.57	705.54	143.38	7937.83	21.6579	138.777	162.956	COR_a	tratados					C	50	SAB50_a	2	0.230966	1026	COR
22	386.93	52.07	1030.56	0.16	11.52	0.21	2.98	2.93	0.25	29.67	10.54	99.68	34.87	177.66	33.74	287.51	61.85	7306.4	13.8699	43.9104	102.353	COR_a	tratados					C	50	SAB50_a	2	0.355998	905	COR
28	1618.14	45.42	3075.5	0.069	8.58	0.46	3.624	2.15	0.619	22.3	12.86	262.97	93.93	543.25	120.96	1153.37	211.15	9760.44	22.2577	25.4891	243.074	COR_a	tratados					C	50	SAB50_a	2	0.210751	889	COR
30	508.97	18.49	1416.14	0.419	6.63	0.183	3.37	9.67	0.68	27.62	11.43	121.73	51.04	255.35	58.46	512.2	112.16	8398.37	30.6554	40.6489	221.25	COR_a	tratados					C	50	SAB50_a	2	0.43196	794	COR
31	1197.33	19.8	2833.38	0.032	0.58	0.03	0.76	1.96	0.25	26.47	15.84	215.96	97.44	473.61	113.19	981.04	190.01	10348.3	20.8024	35.063	232.124	COR_a	tratados					C	50	SAB50_a	2	0.23661	800	COR
32	296.65	8.72	971.08	0.17	19.61	0.46	2.948	4.801	0.55	31.59	5.46	92.75	32.66	156.03	33.72	261.87	60.94	8344.72	13.3291	105.225	120.776	COR_a	tratados					C	50	SAB50_a	2	0.461206	725	COR
33	202.25	14.46	867.4	0.36	25.75	0.12	2.56	5.52	2.158	17.99	5.83	71.16	25.92	136.78	32.15	231.12	47.44	8536.85	17.9852	101.426	135.983	COR_a	tratados					C	50	SAB50_a	2	0.588365	770	COR
34	1409.47	36.52	3894.35	0.036	1.59	0.027	2.811	7.15	0.46	29.29	18.16	325.38	129.92	636.23	135.9	1197.32	241.05	9373.23	13.1029	25.6852	197.106	COR_a	tratados					C	50	SAB50_a	2	0.164623	864	COR
36	846.85	66.89	2290.4	2.34	35.55	0.7	1	9.05	1.66	34.83	16.46	204.49	79.27	373.74	90.17	753.97	160.1	8386.86	14.3075	71.1792	109.173	COR_a	tratados					C	50	SAB50_a	2	0.144797	935	COR
46	299.15	48.48	2135.82	0.32	14.92	0.629	6.12	14.89	0.25	74.96	21.59	237.61	88.24	375.33	68.29	505.18	106.49	7684.48	11.8098	80.9564	106.026	COR_a	tratados					C	50	SAB50_a	2	0.209878	896	COR
75	1593.26	25.73	2137.79	0.16	3.53	0.32	3.696	3.97	0.77	16.82	12.39	182.81	68.39	407.33	92.2	818.45	167.05	10046.1	19.0177	20.6949	193.242	RIM_a	tratados					R	50	SAB50_a	2	0.236107	827	RIM
76	1295.77	12.24	3260.54	0.036	0.36	0.26	4.63	3.59	0.62	36.91	17.23	267.87	111.91	548.09	121.34	1051.79	213.24	9831.92	17.9557	30.3995	221.082	RIM_a	tratados					R	50	SAB50_a	2	0.210196	755	RIM
82	1160.89	14.1	2963.47	0.273	1.58	0.265	5.374	5.96	1.184	39.01	17.59	219.27	97.87	533.92	119.88	1149.12	213.89	9965.61	14.927	20.6586	194.046	RIM_a	tratados					R	50	SAB50_a	2	0.168865	768	RIM
84	1665.52	38.03	3810.13	1.26	3.931	0.84	8.007	7.76	1.99	29.71	17.22	230.01	97.31	667.29	134.49	1252.6	272.14	9020.7	18.5653	19.431	209.6	RIM_a	tratados					R	50	SAB50_a	2	0.167332	869	RIM
85	1407.71	61.02	3426.37	2.16	2.68	1.43	6.16	3.98	0.84	42	15.86	292.9	119.79	631.86	125.76	1099.75	222.18	9469.88	23.6197	41.2446	258.547	RIM_a	tratados					R	50	SAB50_a	2	0.235096	924	RIM
16	620.26	10.69	2015.7	0.419	8.86	0.51	4.08	5.55	0.35	31.74	13.67	183.23	75.57	369.02	82.5	689.17	133.19	8805.28	19.86	45.14	188.23	COR_p	pristinos	335.59	1.56		1		50	SAB50_p	1	0.273126	743	COR
17	695.96	10.49	1646.05	0.249	6.61	0.21	1.47	2.27	0.13	17.92	8.93	127.13	56.42	299.33	66.69	571.99	123.94	8196.79	41.57	42.12	152	COR_p	pristinos	327			1		50	SAB50_p	1	0.265739	741	COR
19	876.51	8.38	2043.99	0.248	3.15	0.198	2.07	2.76	0.11	20.75	11.06	169.07	76.66	415.99	93.14	768.2	152.67	8814.74	20.95	19.19	211.64	COR_p	pristinos	289.75	0.28		1		50	SAB50_p	1	0.275501	722	COR
20	887.73	11.46	2213.87	0.315	7.21	0.54	4.94	4.63	0.42	24.37	12.09	183.14	79.62	417.15	98.58	873.32	174.4	9281.04	25.87	48.09	260.28	COR_p	pristinos	387.59	0.71		1		50	SAB50_p	1	0.298035	749	COR
23	711.89	11.08	1566.26	0.316	10.11	0.228	3.63	4.39	0.6	23.24	10.09	135.62	57.35	287.77	67.7	596.14	124.53	8805.24	21.89	45.95	184.71	COR_p	pristinos	438.26	1.08		1		50	SAB50_p	1	0.309843	746	COR
24	958.81	19.49	2536.66	0.36	8.88	0.494	3.84	3.92	0.29	25.97	13.21	199.5	90.51	467.41	106.83	897.71	186.12	8989.05	21.17	38.63	201.43	COR_p	pristinos	375.23	0.88		1		50	SAB50_p	1	0.224382	799	COR
25	559.39	14.53	1814.2	0.321	5.88	0.32	3.48	5.72	0.42	30.22	12.4	164.82	64.09	325.62	68.53	584.03	119.33	8090.37	16.57	39.06	152.39	COR_p	pristinos	120.62	0.11		1		50	SAB50_p	1	0.260928	771	COR
26	918.46	12.25	2174.58	1.46	3.52	0.59	2.19	2.85	0.12	22.14	11.23	182.71	79.91	405.29	100.51	776.06	159.22	8798.46	19.72	19.57	198.2	COR_p	pristinos	256.12	0.29		1		50	SAB50_p	1	0.255393	755	COR
27	870.13	8.34	2258.16	0.285	3.3	0.208	2.22	2.96	0.12	21.71	11.25	180.03	82.22	407.8	100.42	855.04	157.94	9246.98	19.93	19.67	211.01	COR_p	pristinos	267.67	0.29		1		50	SAB50_p	1	0.246784	721	COR
29	607.37	10.82	1729.27	0.361	5.32	0.478	3.46	4.51	0.35	24.4	11.12	156.12	63.11	334.38	71.26	646.08	127.27	8669.96	15.81	28.03	141.51	COR_p	pristinos	212.37	0.39		1		50	SAB50_p	1	0.219029	744	COR
35	877.45	13.73	2106.46	0.154	3.08	0.134	2.03	2.75	0.13	21.31	11.48	166.26	73.4	379.91	84.1	722.85	150.4	9290.44	18.3	19.67	181.77	COR_p	pristinos	406.83	0.43		1		50	SAB50_p	1	0.251463	765	COR
37	922.34	6.65	2183.22	0.179	1.58	0.2	1.13	2.47	0.07	22.66	11.45	178.19	77.74	398.07	92.41	769.14	153.2	9467.07	22.48	17.51	233.05	COR_p	pristinos	366	0.5		1		50	SAB50_p	1	0.303001	703	COR
38	1025.49	9.41	2468.09	0.448	2.42	0.24	2.09	2.85	0.13	24.45	13.48	202.39	94.02	482.38	107.99	921.05	184.26	9046.2	20.52	23.01	215.07	COR_p	pristinos	378	0.42		1		50	SAB50_p	1	0.233505	732	COR
39	167.86	13.51	1109.38	0.09	4.61	0.2	3.39	7.78	0.83	38.17	11.92	126.8	45.06	190.7	37.4	300.76	55.51	7059	10.69	47.2	81.18	COR_p	pristinos	238.49	0.76		1		50	SAB50_p	1	0.269916	764	COR
40	490.13	9.44	1036.12	0.301	6.75	0.241	2.431	2.61	0.31	13.96	6.29	88.56	37.36	185.07	43.76	377.67	78.53	8530.12	11.48	23.02	114.55	COR_p	pristinos	336.81	0.37		1		50	SAB50_p	1	0.303307	732	COR
41	521.11	12.83	1640.43	0.309	5.84	0.281	3.57	5.52	0.48	31.72	11.66	157.11	65.07	310.95	64.78	572.37	107.37	7910.53	14.76	39.63	142.23	COR_p	pristinos	211.06	0.62		1		50	SAB50_p	1	0.248493	759	COR
42	432.31	9.61	1261.85	0.351	9.44	0.202	1.97	3.61	0.41	18.15	7.02	99.69	43.57	229.09	51.86	448.2	94.96	8713.8	16.62	46.24	154.3	COR_p	pristinos	285.6	0.55		1		50	SAB50_p	1	0.344266	733	COR
43	194.98	6.62	530.07	0.213	14.17	0.12	1.11	1.78	0.42	8.53	3.44	44.79	19.13	98.06	23.46	208.87	45.67	9153.77	14.31	50.31	116.28	COR_p	pristinos	230.29	0.78		1		50	SAB50_p	1	0.55671	702	COR
44	817.12	9.5	2065.38	2.74	5.39	1.14	3.25	3.11	0.14	19.82	10.76	163.58	74.72	394.83	91.07	771.21	158.35	9236.75	17.15	19.37	177.26	COR_p	pristinos	391	0.37		1		50	SAB50_p	1	0.229847	732	COR
45	948.83	14.65	2323.7	0.332	4.45	0.317	2.97	4.51	0.19	26.04	12.45	197.47	85.39	440.88	99.96	852.44	178.14	8699.06	19.87	37.29	198.89	COR_p	pristinos	466	2.76		1		50	SAB50_p	1	0.233319	771	COR
71	1460.44	43.36	3163.01	0.175	3.84	0.194	2.626	5.16	0.24	35.55	16.42	246.5	111.71	570.65	132.04	1118.09	239	9255.74	25.5	44.4	293.59	RIM_p	pristinos	448.81	0.73		1		50	SAB50_p	1	0.262582	883	RIM
72	988.79	11.95	2403.47	0.154	2.39	0.166	1.58	3.91	0.43	26.35	12.78	188.16	83.3	434.47	96.92	847.91	176.59	9123.2	20.68	29.62	218.75	RIM_p	pristinos	378.59	0.43		1		50	SAB50_p	1	0.257987	753	RIM
73	860.19	25.03	2196.13	0.22	2.3	0.107	1.72	3.24	0.18	22.58	12.05	184.33	77.94	395.06	85.72	722.79	148.15	9375.02	15.48	19.25	161.76	RIM_p	pristinos	460.31	0.39		1		50	SAB50_p	1	0.223799	824	RIM
74	860.19	25.03	2196.13	0.202	2.3	0.217	1.72	3.24	0.18	22.58	12.05	184.33	77.94	395.06	85.72	722.79	148.15	9375.02	15.48	19.25	161.76	RIM_p	pristinos	454			1		50	SAB50_p	1	0.223799	824	RIM
77	724.26	46.49	1703.35	0.94	8.05	0.49	3.75	4.03	0.45	21.45	9.61	136.33	63.23	317.91	71.78	654.55	135.11	9180.08	20.14	41.8	195.04	RIM_p	pristinos	252.52	0.39		1		50	SAB50_p	1	0.297976	891	RIM
78	513.81	32.33	1192.22	0.559	8.87	0.38	2.89	3.09	0.39	16.06	6.89	106.85	43.42	220.84	52.73	456.22	98.29	9332.97	17.47	38.75	154.61	RIM_p	pristinos	194.53	0.38		1		50	SAB50_p	1	0.338894	851	RIM
79	505.45	25.75	1178.56	0.286	8.29	0.23	2.09	2.39	0.33	14.46	7.13	95.62	42.68	222.86	47.98	396.42	88.16	8776.74	13.32	33.27	124.44	RIM_p	pristinos	225.19	0.41		1		50	SAB50_p	1	0.31391	827	RIM
80	1497.97	17.8	3303.23	0.424	3.72	0.39	5.79	8.98	0.91	55.88	21.96	293.64	116.05	567.36	122.18	1018.26	211.3	8356.42	20.95	64.8	239.05	RIM_p	pristinos	441.66	0.44		1		50	SAB50_p	1	0.234763	790	RIM
81	907.51	17.49	2213.03	0.382	3.26	0.224	2.86	3.47	0.17	23.29	11.78	171.22	78.08	406.13	92.71	828.66	164.25	9109.53	17.46	24.23	192.09	RIM_p	pristinos	385.21	0.37		1		50	SAB50_p	1	0.231808	788	RIM
83	669.97	25.24	1631.93	0.384	4.74	0.25	2.19	2.65	0.21	19.06	9.19	141.05	59.08	296.23	70.37	569.3	119.13	9164.19	21.87	27.43	142.77	RIM_p	pristinos	178.25	0.16		1		50	SAB50_p	1	0.250782	825	RIM
86	1290.74	18.02	2918.28	0.231	2.26	0.26	1.83	4.23	0.04	26.97	13.87	221.86	97.36	521.25	113.72	969.59	213.58	8974.19	21.05	45.01	245.68	RIM_p	pristinos	445.12	0.35		1		50	SAB50_p	1	0.253385	791	RIM
87	868.87	26.13	1954	0.27	7.06	0.3	3.42	4.3	0.52	25.1	11.03	160	68.84	376.34	86.75	735.07	155.49	9391.05	22.33	43.54	224.22	RIM_p	pristinos	385.73	0.75		1		50	SAB50_p	1	0.305032	828	RIM
4	202.52	29.4	1792.8	0.4	6.82	0.4	13.23	27.9	3.34	78.47	17.59	230.67	61.81	245.77	52.59	384.05	72.06	8262.27	33.5169	430.409	519.09	B_a	tratados						51	SAB51_a	2	1.35162	841	B
10	310.48	21.45	718.34	0.28	3.9	0.2	3.81	11.82	2.67	34.92	12.87	79	29.42	112.83	18.11	157.99	24.72	7554.22	8.39767	121.344	193.925	B_a	tratados						51	SAB51_a	2	1.22745	808	B
15	130.26	32.17	524.25	0.083	4.37	0.578	6.24	3.55	0.619	7.79	6.23	46.22	20.92	80.48	13.2	134.12	27.36	8701.5	10.7528	101.121	191.339	B_a	tratados						51	SAB51_a	2	1.42663	850	B
48	222.54	6.94	1063.66	0.44	7.31	0.58	3.89	16.65	1	42.66	13.79	108.47	39.85	160.68	29.92	243.16	54.76	9912.58	19.4208	226.54	333.738	O_a	tratados						51	SAB51_a	2	1.3725	706	O
51	571.53	40.95	845.52	1.33	7.66	1.49	5.94	5.23	2.05	34.71	6.86	54.66	33.9	160.61	29.02	297.26	58.83	9348.92	10.325	95.9564	278.029	O_a	tratados						51	SAB51_a	2	0.935306	877	O
52	1083.93	100.05	1205.12	1.88	14.42	1.23	6.96	7.88	2.9	26.01	9.7	114.65	40.27	196.42	42.03	348.3	77.49	8439.66	24.3424	213.189	449.979	O_a	tratados						51	SAB51_a	2	1.29193	988	O
53	346.21	34.74	906.26	1.61	6.38	1.023	6.01	6.38	0.42	42.02	11.45	100.68	29.76	133.54	23.94	172.74	46.94	7808.84	11.3821	185.709	235.393	O_a	tratados						51	SAB51_a	2	1.3627	859	O
54	324.93	11.71	1307.12	0.825	5.71	0.93	18.22	16.14	3.83	60.61	17.98	138.79	44.96	203.9	39.32	304.75	45.41	7142.29	14.5238	243.516	306.326	O_a	tratados						51	SAB51_a	2	1.00517	751	O
55	241.19	41.03	977.56	1.16	3.47	0.13	4.42	9.18	0.59	40.87	12.11	107.42	33.79	139.4	28.73	235.64	49.51	8806.95	21.5989	202.496	340.389	O_a	tratados						51	SAB51_a	2	1.44453	877	O
59	3866.56	67.85	2349.33	2.74	17.73	1.85	16.29	8.97	5.17	81.57	23.06	249.62	75.54	342.88	60.74	517.04	94.82	8727.21	29.2443	526.511	570.894	O_a	tratados						51	SAB51_a	2	1.10416	937	O
63	3193.74	30.39	1899.32	2.44	11.09	2.2	10.86	11.97	2.51	72.49	16.79	190.99	69.33	315.64	64.64	538.26	98.77	9031.66	23.2952	379.431	519.356	O_a	tratados						51	SAB51_a	2	0.96488	844	O
64	132.11	17.86	1016.66	0.91	5.17	0.62	10.61	2.17	1.14	42.84	12.38	110.73	36.86	154.55	32.16	231.98	43.61	8100.63	15.1286	201.291	290.801	O_a	tratados						51	SAB51_a	2	1.25356	790	O
66	1379.83	46.09	1733.62	1.8	13.15	1.24	20.13	22.74	3.53	51.45	18.24	173.83	63.52	248.7	49.21	428.51	83.23	9447.65	23.4918	381.828	508.736	O_a	tratados						51	SAB51_a	2	1.18722	890	O
67	155.88	28.77	1335.05	0.59	5.99	0.65	6.99	12.6	1.49	62.39	15.92	170.91	49.16	176.42	38.71	300.83	54.35	8288.83	24.4457	298.896	383.014	O_a	tratados						51	SAB51_a	2	1.27319	838	O
1	637.93	10.29	1015.46	0.67	6.87	0.73	7.73	10.08	1.67	39.83	11.55	121.94	40.13	168.5	33.78	272.18	50.38	8477.23	22.95	213.02	376.72	B_p	pristinos	239.52	0.48	0.38			51	SAB51_p	1	1.38408	739	B
2	659.47	8.11	973.8	0.7	6.41	0.76	9.19	11.72	1.91	43.57	12.67	122.62	41.1	170.56	32.54	263.18	45.62	7972.91	23.63	225.49	349.15	B_p	pristinos	255.37	0.52	0.37			51	SAB51_p	1	1.32666	719	B
3	408	16.04	1164.4	0.626	7.09	0.77	8.42	12.08	1.88	47.05	13.53	144.99	47.65	198.19	39.83	318.94	58.04	9105.84	28.66	250.87	440.04	B_p	pristinos	251.53	0.54	0.43			51	SAB51_p	1	1.37969	780	B
5	321	13.59	1033.02	0.799	7.29	0.69	7.01	8.86	1.52	33.59	10.64	113.98	38.33	170.34	35.04	289.04	57	8610.01	25.2	191.23	404.23	B_p	pristinos	255.98	0.56	0.33			51	SAB51_p	1	1.39853	764	B
6	254.09	10.96	1211.79	1.169	8.72	1.08	13.37	18.4	3.05	59.88	16.88	163.57	50.96	206.35	39.01	309.54	52.2	7793.7	27.2	310.73	392.05	B_p	pristinos	266.33	0.62	0.37			51	SAB51_p	1	1.26656	745	B
7	141.54	8.78	574.99	0.16	3.16	0.25	3.36	4.98	0.67	20.34	6.15	63.02	22.31	94.07	19.98	161.03	31.55	8128.53	18.28	212.95	261.71	B_p	pristinos	236.54	0.5	0.39			51	SAB51_p	1	1.62522	726	B
8	298.62	10.01	1166.86	1	6.09	0.76	9.73	13.64	2.05	49.02	13.94	146.47	46.35	188.59	36.41	280.64	52.49	7408.64	20.62	231.37	317.88	B_p	pristinos	246.28	0.49	0.34			51	SAB51_p	1	1.1327	737	B
9	148.45	8.04	552.36	0.457	4.83	0.57	5.46	5.64	1.12	22.25	6.21	64.15	21.3	90.43	18.98	150.04	28.97	7832.58	13.75	196.69	220.53	B_p	pristinos	224.24	0.37	0.31			51	SAB51_p	1	1.46981	718	B
11	541.82	9.95	1188.32	0.742	7.85	0.93	10.37	15.62	2.2	54.67	15.77	155.13	49.3	197.53	37.61	306.78	54.73	8098.6	27.86	294.76	415.02	B_p	pristinos	273.93	0.65	0.42			51	SAB51_p	1	1.35283	737	B
12	386.77	8.16	1233.49	0.95	7.94	0.97	12.33	17.69	2.52	59.1	16.79	160.86	50.9	206.54	40.73	307.91	52.12	8260.79	26.12	298.97	423.25	B_p	pristinos	267.61	0.6	0.38			51	SAB51_p	1	1.37459	720	B
13	803.84	9.92	938.92	2.83	6.76	0.65	7.29	9.14	2.55	37.16	11.26	112.02	39.02	163.86	31.62	261.78	47.07	8213.06	25.18	212.17	366.15	B_p	pristinos	252.77	0.59	0.42			51	SAB51_p	1	1.39869	736	B
14	298	11.63	1103.52	0.72	7.02	0.76	8.8	11.76	1.83	44.91	13.6	133.88	45.4	191.06	36.29	303.25	54.63	8149.84	27.13	250.23	403.33	B_p	pristinos	267.09	0.59	0.38			51	SAB51_p	1	1.33003	750	B
47	389.01	9.6	1396.49	1.29	8.36	1.08	12.75	18.05	2.75	66.66	18.7	179.97	59.04	233.76	43.65	348.32	60.86	7397.46	30.87	373.67	463.49	O_p	pristinos	273.77	0.78	0.45			51	SAB51_p	1	1.33064	733	O
49	459.01	9.86	1456.67	1.252	9.44	0.97	10.04	13.57	2.71	56.2	17.07	178.5	58.19	237.85	46.56	377.75	68.94	8268.6	29.36	327.39	486.18	O_p	pristinos	245.17	0.58	0.42			51	SAB51_p	1	1.28704	736	O
50	299.37	8.02	1385.14	0.704	7.93	0.89	10.96	18.32	2.61	65.85	17.79	180.82	57.07	223.78	43.87	332.68	60.62	7647.28	33.46	351.79	480.71	O_p	pristinos	283.35	0.8	0.43			51	SAB51_p	1	1.44496	718	O
56	663.45	7.69	1664.07	2.8	11.16	1.36	13.83	17.9	2.94	70.66	21.33	211.45	71.58	289.1	54.06	442.34	78.05	7786.01	31.82	427.98	521.55	O_p	pristinos	265.84	0.71	0.44			51	SAB51_p	1	1.17907	715	O
57	392.2	9.98	1487.32	0.604	8.04	1.07	12.36	18.25	3.08	65.67	18.72	189.56	60.68	240.4	46.62	374.33	67.27	7977.34	28.15	384.5	464.17	O_p	pristinos	256.18	0.73	0.46			51	SAB51_p	1	1.24	737	O
58	477.63	10.56	1334.93	2.64	10.03	1.37	14.44	18.27	2.68	67.22	18.35	174.6	56.46	223.09	41.93	332.89	57.21	7210.6	28.01	362.21	453.37	O_p	pristinos	261.8	0.75	0.47			51	SAB51_p	1	1.36192	742	O
60	518.03	9.8	1069.27	0.51	7.04	0.7	7.92	10.63	1.29	40.62	11.57	122.97	40.74	177.03	35.25	287.53	53.56	8789.11	23.16	223.28	413.26	O_p	pristinos	241.32	0.47	0.37			51	SAB51_p	1	1.43728	735	O
61	514.13	9.8	1450.3	1.7	9.33	1.07	12.2	16.01	2.7	62.26	18.82	182.71	61.39	250.4	47	381.27	66.07	7893.89	29.76	357.53	474.11	O_p	pristinos	264.43	0.63	0.41			51	SAB51_p	1	1.2435	735	O
62	542.92	10.25	1592.46	1.93	9.66	1.24	13.75	18.96	2.99	71.54	20.93	204.62	68.49	273.31	50.98	413.72	72.62	7624.95	31.52	425.91	497.68	O_p	pristinos	272.62	0.77	0.45			51	SAB51_p	1	1.20294	739	O
65	614.23	7.84	1037.06	0.72	6.56	0.75	9.31	11.77	1.88	45.21	13.38	128.17	43.69	182.37	34.33	280.65	48.47	7933.93	24.43	241.57	369.8	O_p	pristinos	257.62	0.53	0.37			51	SAB51_p	1	1.31766	716	O
68	459.85	10.14	1339.2	2.22	9.3	1.23	14.03	18	2.8	67.27	18.58	177.6	57.52	227.62	43.11	344.23	58.41	7202.18	25.29	360.88	417.48	O_p	pristinos	259.48	0.7	0.44			51	SAB51_p	1	1.21279	738	O
69	491.44	8.13	1197.49	0.89	7.46	0.86	10.79	14.31	2.26	53.27	15.78	150.3	50.2	206.93	39.18	313.99	53.7	7991.02	26.4	287.11	412.2	O_p	pristinos	262.78	0.57	0.38			51	SAB51_p	1	1.31278	719	O
70	402.93	10.12	1449.79	1.206	9.05	1.04	13.09	19.81	3.24	73.42	19.85	198.91	62.28	242.65	48.74	378.78	64.98	7617.37	26.77	397.51	440.29	O_p	pristinos	267.71	0.75	0.42			51	SAB51_p	1	1.16239	738	O

## Sheet: Hoja2
id	p	ti	y	la	ce	pr	nd	sm	eu	gd	tb	dy	ho	er	tm	yb	lu	hf	pb	th	u	sc	nb	ta	sample2	tipo2	label2
31	1197.33	19.8	2833.38	0.032	0.58	0.03	0.76	1.96	0.25	26.47	15.84	215.96	97.44	473.61	113.19	981.04	190.01	10348.3	20.8024	35.063	232.124				SAB50_a	2	COR
32	296.65	8.72	971.08	0.17	19.61	0.46	2.948	4.801	0.55	31.59	5.46	92.75	32.66	156.03	33.72	261.87	60.94	8344.72	13.3291	105.225	120.776				SAB50_a	2	COR
33	202.25	14.46	867.4	0.36	25.75	0.12	2.56	5.52	2.158	17.99	5.83	71.16	25.92	136.78	32.15	231.12	47.44	8536.85	17.9852	101.426	135.983				SAB50_a	2	COR
34	1409.47	36.52	3894.35	0.036	1.59	0.027	2.811	7.15	0.46	29.29	18.16	325.38	129.92	636.23	135.9	1197.32	241.05	9373.23	13.1029	25.6852	197.106				SAB50_a	2	COR
36	846.85	66.89	2290.4	2.34	35.55	0.7	1	9.05	1.66	34.83	16.46	204.49	79.27	373.74	90.17	753.97	160.1	8386.86	14.3075	71.1792	109.173				SAB50_a	2	COR
46	299.15	48.48	2135.82	0.32	14.92	0.629	6.12	14.89	0.25	74.96	21.59	237.61	88.24	375.33	68.29	505.18	106.49	7684.48	11.8098	80.9564	106.026				SAB50_a	2	COR
24	958.81	19.49	2536.66	0.36	8.88	0.494	3.84	3.92	0.29	25.97	13.21	199.5	90.51	467.41	106.83	897.71	186.12	8989.05	21.17	38.63	201.43	375.23	0.88		SAB50_p	1	COR
25	559.39	14.53	1814.2	0.321	5.88	0.32	3.48	5.72	0.42	30.22	12.4	164.82	64.09	325.62	68.53	584.03	119.33	8090.37	16.57	39.06	152.39	120.62	0.11		SAB50_p	1	COR
26	918.46	12.25	2174.58	1.46	3.52	0.59	2.19	2.85	0.12	22.14	11.23	182.71	79.91	405.29	100.51	776.06	159.22	8798.46	19.72	19.57	198.2	256.12	0.29		SAB50_p	1	COR
27	870.13	8.34	2258.16	0.285	3.3	0.208	2.22	2.96	0.12	21.71	11.25	180.03	82.22	407.8	100.42	855.04	157.94	9246.98	19.93	19.67	211.01	267.67	0.29		SAB50_p	1	COR
29	607.37	10.82	1729.27	0.361	5.32	0.478	3.46	4.51	0.35	24.4	11.12	156.12	63.11	334.38	71.26	646.08	127.27	8669.96	15.81	28.03	141.51	212.37	0.39		SAB50_p	1	COR
35	877.45	13.73	2106.46	0.154	3.08	0.134	2.03	2.75	0.13	21.31	11.48	166.26	73.4	379.91	84.1	722.85	150.4	9290.44	18.3	19.67	181.77	406.83	0.43		SAB50_p	1	COR
37	922.34	6.65	2183.22	0.179	1.58	0.2	1.13	2.47	0.07	22.66	11.45	178.19	77.74	398.07	92.41	769.14	153.2	9467.07	22.48	17.51	233.05	366	0.5		SAB50_p	1	COR
38	1025.49	9.41	2468.09	0.448	2.42	0.24	2.09	2.85	0.13	24.45	13.48	202.39	94.02	482.38	107.99	921.05	184.26	9046.2	20.52	23.01	215.07	378	0.42		SAB50_p	1	COR
39	167.86	13.51	1109.38	0.09	4.61	0.2	3.39	7.78	0.83	38.17	11.92	126.8	45.06	190.7	37.4	300.76	55.51	7059	10.69	47.2	81.18	238.49	0.76		SAB50_p	1	COR
40	490.13	9.44	1036.12	0.301	6.75	0.241	2.431	2.61	0.31	13.96	6.29	88.56	37.36	185.07	43.76	377.67	78.53	8530.12	11.48	23.02	114.55	336.81	0.37		SAB50_p	1	COR
41	521.11	12.83	1640.43	0.309	5.84	0.281	3.57	5.52	0.48	31.72	11.66	157.11	65.07	310.95	64.78	572.37	107.37	7910.53	14.76	39.63	142.23	211.06	0.62		SAB50_p	1	COR
42	432.31	9.61	1261.85	0.351	9.44	0.202	1.97	3.61	0.41	18.15	7.02	99.69	43.57	229.09	51.86	448.2	94.96	8713.8	16.62	46.24	154.3	285.6	0.55		SAB50_p	1	COR
43	194.98	6.62	530.07	0.213	14.17	0.12	1.11	1.78	0.42	8.53	3.44	44.79	19.13	98.06	23.46	208.87	45.67	9153.77	14.31	50.31	116.28	230.29	0.78		SAB50_p	1	COR
44	817.12	9.5	2065.38	2.74	5.39	1.14	3.25	3.11	0.14	19.82	10.76	163.58	74.72	394.83	91.07	771.21	158.35	9236.75	17.15	19.37	177.26	391	0.37		SAB50_p	1	COR
45	948.83	14.65	2323.7	0.332	4.45	0.317	2.97	4.51	0.19	26.04	12.45	197.47	85.39	440.88	99.96	852.44	178.14	8699.06	19.87	37.29	198.89	466	2.76		SAB50_p	1	COR
78	513.81	32.33	1192.22	0.559	8.87	0.38	2.89	3.09	0.39	16.06	6.89	106.85	43.42	220.84	52.73	456.22	98.29	9332.97	17.47	38.75	154.61	194.53	0.38		SAB50_p	1	RIM
79	505.45	25.75	1178.56	0.286	8.29	0.23	2.09	2.39	0.33	14.46	7.13	95.62	42.68	222.86	47.98	396.42	88.16	8776.74	13.32	33.27	124.44	225.19	0.41		SAB50_p	1	RIM
80	1497.97	17.8	3303.23	0.424	3.72	0.39	5.79	8.98	0.91	55.88	21.96	293.64	116.05	567.36	122.18	1018.26	211.3	8356.42	20.95	64.8	239.05	441.66	0.44		SAB50_p	1	RIM
81	907.51	17.49	2213.03	0.382	3.26	0.224	2.86	3.47	0.17	23.29	11.78	171.22	78.08	406.13	92.71	828.66	164.25	9109.53	17.46	24.23	192.09	385.21	0.37		SAB50_p	1	RIM
83	669.97	25.24	1631.93	0.384	4.74	0.25	2.19	2.65	0.21	19.06	9.19	141.05	59.08	296.23	70.37	569.3	119.13	9164.19	21.87	27.43	142.77	178.25	0.16		SAB50_p	1	RIM
86	1290.74	18.02	2918.28	0.231	2.26	0.26	1.83	4.23	0.04	26.97	13.87	221.86	97.36	521.25	113.72	969.59	213.58	8974.19	21.05	45.01	245.68	445.12	0.35		SAB50_p	1	RIM
87	868.87	26.13	1954	0.27	7.06	0.3	3.42	4.3	0.52	25.1	11.03	160	68.84	376.34	86.75	735.07	155.49	9391.05	22.33	43.54	224.22	385.73	0.75		SAB50_p	1	RIM
63	3193.74	30.39	1899.32	2.44	11.09	2.2	10.86	11.97	2.51	72.49	16.79	190.99	69.33	315.64	64.64	538.26	98.77	9031.66	23.2952	379.431	519.356				SAB51_a	2	O
64	132.11	17.86	1016.66	0.91	5.17	0.62	10.61	2.17	1.14	42.84	12.38	110.73	36.86	154.55	32.16	231.98	43.61	8100.63	15.1286	201.291	290.801				SAB51_a	2	O
66	1379.83	46.09	1733.62	1.8	13.15	1.24	20.13	22.74	3.53	51.45	18.24	173.83	63.52	248.7	49.21	428.51	83.23	9447.65	23.4918	381.828	508.736				SAB51_a	2	O
67	155.88	28.77	1335.05	0.59	5.99	0.65	6.99	12.6	1.49	62.39	15.92	170.91	49.16	176.42	38.71	300.83	54.35	8288.83	24.4457	298.896	383.014				SAB51_a	2	O
7	141.54	8.78	574.99	0.16	3.16	0.25	3.36	4.98	0.67	20.34	6.15	63.02	22.31	94.07	19.98	161.03	31.55	8128.53	18.28	212.95	261.71	236.54	0.5	0.39	SAB51_p	1	B
8	298.62	10.01	1166.86	1	6.09	0.76	9.73	13.64	2.05	49.02	13.94	146.47	46.35	188.59	36.41	280.64	52.49	7408.64	20.62	231.37	317.88	246.28	0.49	0.34	SAB51_p	1	B
9	148.45	8.04	552.36	0.457	4.83	0.57	5.46	5.64	1.12	22.25	6.21	64.15	21.3	90.43	18.98	150.04	28.97	7832.58	13.75	196.69	220.53	224.24	0.37	0.31	SAB51_p	1	B
11	541.82	9.95	1188.32	0.742	7.85	0.93	10.37	15.62	2.2	54.67	15.77	155.13	49.3	197.53	37.61	306.78	54.73	8098.6	27.86	294.76	415.02	273.93	0.65	0.42	SAB51_p	1	B
12	386.77	8.16	1233.49	0.95	7.94	0.97	12.33	17.69	2.52	59.1	16.79	160.86	50.9	206.54	40.73	307.91	52.12	8260.79	26.12	298.97	423.25	267.61	0.6	0.38	SAB51_p	1	B
13	803.84	9.92	938.92	2.83	6.76	0.65	7.29	9.14	2.55	37.16	11.26	112.02	39.02	163.86	31.62	261.78	47.07	8213.06	25.18	212.17	366.15	252.77	0.59	0.42	SAB51_p	1	B
14	298	11.63	1103.52	0.72	7.02	0.76	8.8	11.76	1.83	44.91	13.6	133.88	45.4	191.06	36.29	303.25	54.63	8149.84	27.13	250.23	403.33	267.09	0.59	0.38	SAB51_p	1	B
58	477.63	10.56	1334.93	2.64	10.03	1.37	14.44	18.27	2.68	67.22	18.35	174.6	56.46	223.09	41.93	332.89	57.21	7210.6	28.01	362.21	453.37	261.8	0.75	0.47	SAB51_p	1	O
60	518.03	9.8	1069.27	0.51	7.04	0.7	7.92	10.63	1.29	40.62	11.57	122.97	40.74	177.03	35.25	287.53	53.56	8789.11	23.16	223.28	413.26	241.32	0.47	0.37	SAB51_p	1	O
61	514.13	9.8	1450.3	1.7	9.33	1.07	12.2	16.01	2.7	62.26	18.82	182.71	61.39	250.4	47	381.27	66.07	7893.89	29.76	357.53	474.11	264.43	0.63	0.41	SAB51_p	1	O
62	542.92	10.25	1592.46	1.93	9.66	1.24	13.75	18.96	2.99	71.54	20.93	204.62	68.49	273.31	50.98	413.72	72.62	7624.95	31.52	425.91	497.68	272.62	0.77	0.45	SAB51_p	1	O
65	614.23	7.84	1037.06	0.72	6.56	0.75	9.31	11.77	1.88	45.21	13.38	128.17	43.69	182.37	34.33	280.65	48.47	7933.93	24.43	241.57	369.8	257.62	0.53	0.37	SAB51_p	1	O
68	459.85	10.14	1339.2	2.22	9.3	1.23	14.03	18	2.8	67.27	18.58	177.6	57.52	227.62	43.11	344.23	58.41	7202.18	25.29	360.88	417.48	259.48	0.7	0.44	SAB51_p	1	O
69	491.44	8.13	1197.49	0.89	7.46	0.86	10.79	14.31	2.26	53.27	15.78	150.3	50.2	206.93	39.18	313.99	53.7	7991.02	26.4	287.11	412.2	262.78	0.57	0.38	SAB51_p	1	O
70	402.93	10.12	1449.79	1.206	9.05	1.04	13.09	19.81	3.24	73.42	19.85	198.91	62.28	242.65	48.74	378.78	64.98	7617.37	26.77	397.51	440.29	267.71	0.75	0.42	SAB51_p	1	O

## Sheet: Hoja3
id	p	ti	y	la	ce	pr	nd	sm	eu	gd	tb	dy	ho	er	tm	yb	lu	hf	pb	th	u	sc	nb	ta	sample2	tipo2	label2
31	1197.33	19.8	2833.38	0.032	0.58	0.03	0.76	1.96	0.25	26.47	15.84	215.96	97.44	473.61	113.19	981.04	190.01	10348.3	20.8024	35.063	232.124				SAB50_a	2	COR
32	296.65	8.72	971.08	0.17	19.61	0.46	2.948	4.801	0.55	31.59	5.46	92.75	32.66	156.03	33.72	261.87	60.94	8344.72	13.3291	105.225	120.776				SAB50_a	2	COR
33	202.25	14.46	867.4	0.36	25.75	0.12	2.56	5.52	2.158	17.99	5.83	71.16	25.92	136.78	32.15	231.12	47.44	8536.85	17.9852	101.426	135.983				SAB50_a	2	COR
34	1409.47	36.52	3894.35	0.036	1.59	0.027	2.811	7.15	0.46	29.29	18.16	325.38	129.92	636.23	135.9	1197.32	241.05	9373.23	13.1029	25.6852	197.106				SAB50_a	2	COR
36	846.85	66.89	2290.4	2.34	35.55	0.7	1	9.05	1.66	34.83	16.46	204.49	79.27	373.74	90.17	753.97	160.1	8386.86	14.3075	71.1792	109.173				SAB50_a	2	COR
46	299.15	48.48	2135.82	0.32	14.92	0.629	6.12	14.89	0.25	74.96	21.59	237.61	88.24	375.33	68.29	505.18	106.49	7684.48	11.8098	80.9564	106.026				SAB50_a	2	COR
24	958.81	19.49	2536.66	0.36	8.88	0.494	3.84	3.92	0.29	25.97	13.21	199.5	90.51	467.41	106.83	897.71	186.12	8989.05	21.17	38.63	201.43	375.23	0.88		SAB50_p	1	COR
25	559.39	14.53	1814.2	0.321	5.88	0.32	3.48	5.72	0.42	30.22	12.4	164.82	64.09	325.62	68.53	584.03	119.33	8090.37	16.57	39.06	152.39	120.62	0.11		SAB50_p	1	COR
26	918.46	12.25	2174.58	1.46	3.52	0.59	2.19	2.85	0.12	22.14	11.23	182.71	79.91	405.29	100.51	776.06	159.22	8798.46	19.72	19.57	198.2	256.12	0.29		SAB50_p	1	COR
27	870.13	8.34	2258.16	0.285	3.3	0.208	2.22	2.96	0.12	21.71	11.25	180.03	82.22	407.8	100.42	855.04	157.94	9246.98	19.93	19.67	211.01	267.67	0.29		SAB50_p	1	COR
29	607.37	10.82	1729.27	0.361	5.32	0.478	3.46	4.51	0.35	24.4	11.12	156.12	63.11	334.38	71.26	646.08	127.27	8669.96	15.81	28.03	141.51	212.37	0.39		SAB50_p	1	COR
35	877.45	13.73	2106.46	0.154	3.08	0.134	2.03	2.75	0.13	21.31	11.48	166.26	73.4	379.91	84.1	722.85	150.4	9290.44	18.3	19.67	181.77	406.83	0.43		SAB50_p	1	COR
37	922.34	6.65	2183.22	0.179	1.58	0.2	1.13	2.47	0.07	22.66	11.45	178.19	77.74	398.07	92.41	769.14	153.2	9467.07	22.48	17.51	233.05	366	0.5		SAB50_p	1	COR
38	1025.49	9.41	2468.09	0.448	2.42	0.24	2.09	2.85	0.13	24.45	13.48	202.39	94.02	482.38	107.99	921.05	184.26	9046.2	20.52	23.01	215.07	378	0.42		SAB50_p	1	COR
39	167.86	13.51	1109.38	0.09	4.61	0.2	3.39	7.78	0.83	38.17	11.92	126.8	45.06	190.7	37.4	300.76	55.51	7059	10.69	47.2	81.18	238.49	0.76		SAB50_p	1	COR
40	490.13	9.44	1036.12	0.301	6.75	0.241	2.431	2.61	0.31	13.96	6.29	88.56	37.36	185.07	43.76	377.67	78.53	8530.12	11.48	23.02	114.55	336.81	0.37		SAB50_p	1	COR
41	521.11	12.83	1640.43	0.309	5.84	0.281	3.57	5.52	0.48	31.72	11.66	157.11	65.07	310.95	64.78	572.37	107.37	7910.53	14.76	39.63	142.23	211.06	0.62		SAB50_p	1	COR
42	432.31	9.61	1261.85	0.351	9.44	0.202	1.97	3.61	0.41	18.15	7.02	99.69	43.57	229.09	51.86	448.2	94.96	8713.8	16.62	46.24	154.3	285.6	0.55		SAB50_p	1	COR
43	194.98	6.62	530.07	0.213	14.17	0.12	1.11	1.78	0.42	8.53	3.44	44.79	19.13	98.06	23.46	208.87	45.67	9153.77	14.31	50.31	116.28	230.29	0.78		SAB50_p	1	COR
44	817.12	9.5	2065.38	2.74	5.39	1.14	3.25	3.11	0.14	19.82	10.76	163.58	74.72	394.83	91.07	771.21	158.35	9236.75	17.15	19.37	177.26	391	0.37		SAB50_p	1	COR
45	948.83	14.65	2323.7	0.332	4.45	0.317	2.97	4.51	0.19	26.04	12.45	197.47	85.39	440.88	99.96	852.44	178.14	8699.06	19.87	37.29	198.89	466	2.76		SAB50_p	1	COR
78	513.81	32.33	1192.22	0.559	8.87	0.38	2.89	3.09	0.39	16.06	6.89	106.85	43.42	220.84	52.73	456.22	98.29	9332.97	17.47	38.75	154.61	194.53	0.38		SAB50_p	1	RIM
79	505.45	25.75	1178.56	0.286	8.29	0.23	2.09	2.39	0.33	14.46	7.13	95.62	42.68	222.86	47.98	396.42	88.16	8776.74	13.32	33.27	124.44	225.19	0.41		SAB50_p	1	RIM
80	1497.97	17.8	3303.23	0.424	3.72	0.39	5.79	8.98	0.91	55.88	21.96	293.64	116.05	567.36	122.18	1018.26	211.3	8356.42	20.95	64.8	239.05	441.66	0.44		SAB50_p	1	RIM
81	907.51	17.49	2213.03	0.382	3.26	0.224	2.86	3.47	0.17	23.29	11.78	171.22	78.08	406.13	92.71	828.66	164.25	9109.53	17.46	24.23	192.09	385.21	0.37		SAB50_p	1	RIM
83	669.97	25.24	1631.93	0.384	4.74	0.25	2.19	2.65	0.21	19.06	9.19	141.05	59.08	296.23	70.37	569.3	119.13	9164.19	21.87	27.43	142.77	178.25	0.16		SAB50_p	1	RIM
86	1290.74	18.02	2918.28	0.231	2.26	0.26	1.83	4.23	0.04	26.97	13.87	221.86	97.36	521.25	113.72	969.59	213.58	8974.19	21.05	45.01	245.68	445.12	0.35		SAB50_p	1	RIM
87	868.87	26.13	1954	0.27	7.06	0.3	3.42	4.3	0.52	25.1	11.03	160	68.84	376.34	86.75	735.07	155.49	9391.05	22.33	43.54	224.22	385.73	0.75		SAB50_p	1	RIM
63	3193.74	30.39	1899.32	2.44	11.09	2.2	10.86	11.97	2.51	72.49	16.79	190.99	69.33	315.64	64.64	538.26	98.77	9031.66	23.2952	379.431	519.356				SAB51_a	2	O
64	132.11	17.86	1016.66	0.91	5.17	0.62	10.61	2.17	1.14	42.84	12.38	110.73	36.86	154.55	32.16	231.98	43.61	8100.63	15.1286	201.291	290.801				SAB51_a	2	O
66	1379.83	46.09	1733.62	1.8	13.15	1.24	20.13	22.74	3.53	51.45	18.24	173.83	63.52	248.7	49.21	428.51	83.23	9447.65	23.4918	381.828	508.736				SAB51_a	2	O
67	155.88	28.77	1335.05	0.59	5.99	0.65	6.99	12.6	1.49	62.39	15.92	170.91	49.16	176.42	38.71	300.83	54.35	8288.83	24.4457	298.896	383.014				SAB51_a	2	O
7	141.54	8.78	574.99	0.16	3.16	0.25	3.36	4.98	0.67	20.34	6.15	63.02	22.31	94.07	19.98	161.03	31.55	8128.53	18.28	212.95	261.71	236.54	0.5	0.39	SAB51_p	1	B
8	298.62	10.01	1166.86	1	6.09	0.76	9.73	13.64	2.05	49.02	13.94	146.47	46.35	188.59	36.41	280.64	52.49	7408.64	20.62	231.37	317.88	246.28	0.49	0.34	SAB51_p	1	B
9	148.45	8.04	552.36	0.457	4.83	0.57	5.46	5.64	1.12	22.25	6.21	64.15	21.3	90.43	18.98	150.04	28.97	7832.58	13.75	196.69	220.53	224.24	0.37	0.31	SAB51_p	1	B
11	541.82	9.95	1188.32	0.742	7.85	0.93	10.37	15.62	2.2	54.67	15.77	155.13	49.3	197.53	37.61	306.78	54.73	8098.6	27.86	294.76	415.02	273.93	0.65	0.42	SAB51_p	1	B
12	386.77	8.16	1233.49	0.95	7.94	0.97	12.33	17.69	2.52	59.1	16.79	160.86	50.9	206.54	40.73	307.91	52.12	8260.79	26.12	298.97	423.25	267.61	0.6	0.38	SAB51_p	1	B
13	803.84	9.92	938.92	2.83	6.76	0.65	7.29	9.14	2.55	37.16	11.26	112.02	39.02	163.86	31.62	261.78	47.07	8213.06	25.18	212.17	366.15	252.77	0.59	0.42	SAB51_p	1	B
14	298	11.63	1103.52	0.72	7.02	0.76	8.8	11.76	1.83	44.91	13.6	133.88	45.4	191.06	36.29	303.25	54.63	8149.84	27.13	250.23	403.33	267.09	0.59	0.38	SAB51_p	1	B
58	477.63	10.56	1334.93	2.64	10.03	1.37	14.44	18.27	2.68	67.22	18.35	174.6	56.46	223.09	41.93	332.89	57.21	7210.6	28.01	362.21	453.37	261.8	0.75	0.47	SAB51_p	1	O
60	518.03	9.8	1069.27	0.51	7.04	0.7	7.92	10.63	1.29	40.62	11.57	122.97	40.74	177.03	35.25	287.53	53.56	8789.11	23.16	223.28	413.26	241.32	0.47	0.37	SAB51_p	1	O
61	514.13	9.8	1450.3	1.7	9.33	1.07	12.2	16.01	2.7	62.26	18.82	182.71	61.39	250.4	47	381.27	66.07	7893.89	29.76	357.53	474.11	264.43	0.63	0.41	SAB51_p	1	O
62	542.92	10.25	1592.46	1.93	9.66	1.24	13.75	18.96	2.99	71.54	20.93	204.62	68.49	273.31	50.98	413.72	72.62	7624.95	31.52	425.91	497.68	272.62	0.77	0.45	SAB51_p	1	O
65	614.23	7.84	1037.06	0.72	6.56	0.75	9.31	11.77	1.88	45.21	13.38	128.17	43.69	182.37	34.33	280.65	48.47	7933.93	24.43	241.57	369.8	257.62	0.53	0.37	SAB51_p	1	O
68	459.85	10.14	1339.2	2.22	9.3	1.23	14.03	18	2.8	67.27	18.58	177.6	57.52	227.62	43.11	344.23	58.41	7202.18	25.29	360.88	417.48	259.48	0.7	0.44	SAB51_p	1	O
69	491.44	8.13	1197.49	0.89	7.46	0.86	10.79	14.31	2.26	53.27	15.78	150.3	50.2	206.93	39.18	313.99	53.7	7991.02	26.4	287.11	412.2	262.78	0.57	0.38	SAB51_p	1	O
70	402.93	10.12	1449.79	1.206	9.05	1.04	13.09	19.81	3.24	73.42	19.85	198.91	62.28	242.65	48.74	378.78	64.98	7617.37	26.77	397.51	440.29	267.71	0.75	0.42	SAB51_p	1	O

## Sheet: Hoja4
id	31	32	33	34	36	46	24	25	26	27	29	35	37	38	39	40	41	42	43	44	45	78	79	80	81	83	86	87	63	64	66	67	7	8	9	11	12	13	14	58	60	61	62	65	68	69	70
p	1197.33	296.65	202.25	1409.47	846.85	299.15	958.81	559.39	918.46	870.13	607.37	877.45	922.34	1025.49	167.86	490.13	521.11	432.31	194.98	817.12	948.83	513.81	505.45	1497.97	907.51	669.97	1290.74	868.87	3193.74	132.11	1379.83	155.88	141.54	298.62	148.45	541.82	386.77	803.84	298	477.63	518.03	514.13	542.92	614.23	459.85	491.44	402.93
ti	19.8	8.72	14.46	36.52	66.89	48.48	19.49	14.53	12.25	8.34	10.82	13.73	6.65	9.41	13.51	9.44	12.83	9.61	6.62	9.5	14.65	32.33	25.75	17.8	17.49	25.24	18.02	26.13	30.39	17.86	46.09	28.77	8.78	10.01	8.04	9.95	8.16	9.92	11.63	10.56	9.8	9.8	10.25	7.84	10.14	8.13	10.12
y	2833.38	971.08	867.4	3894.35	2290.4	2135.82	2536.66	1814.2	2174.58	2258.16	1729.27	2106.46	2183.22	2468.09	1109.38	1036.12	1640.43	1261.85	530.07	2065.38	2323.7	1192.22	1178.56	3303.23	2213.03	1631.93	2918.28	1954	1899.32	1016.66	1733.62	1335.05	574.99	1166.86	552.36	1188.32	1233.49	938.92	1103.52	1334.93	1069.27	1450.3	1592.46	1037.06	1339.2	1197.49	1449.79
la	0.032	0.17	0.36	0.036	2.34	0.32	0.36	0.321	1.46	0.285	0.361	0.154	0.179	0.448	0.09	0.301	0.309	0.351	0.213	2.74	0.332	0.559	0.286	0.424	0.382	0.384	0.231	0.27	2.44	0.91	1.8	0.59	0.16	1	0.457	0.742	0.95	2.83	0.72	2.64	0.51	1.7	1.93	0.72	2.22	0.89	1.206
ce	0.58	19.61	25.75	1.59	35.55	14.92	8.88	5.88	3.52	3.3	5.32	3.08	1.58	2.42	4.61	6.75	5.84	9.44	14.17	5.39	4.45	8.87	8.29	3.72	3.26	4.74	2.26	7.06	11.09	5.17	13.15	5.99	3.16	6.09	4.83	7.85	7.94	6.76	7.02	10.03	7.04	9.33	9.66	6.56	9.3	7.46	9.05
pr	0.03	0.46	0.12	0.027	0.7	0.629	0.494	0.32	0.59	0.208	0.478	0.134	0.2	0.24	0.2	0.241	0.281	0.202	0.12	1.14	0.317	0.38	0.23	0.39	0.224	0.25	0.26	0.3	2.2	0.62	1.24	0.65	0.25	0.76	0.57	0.93	0.97	0.65	0.76	1.37	0.7	1.07	1.24	0.75	1.23	0.86	1.04
nd	0.76	2.948	2.56	2.811	1	6.12	3.84	3.48	2.19	2.22	3.46	2.03	1.13	2.09	3.39	2.431	3.57	1.97	1.11	3.25	2.97	2.89	2.09	5.79	2.86	2.19	1.83	3.42	10.86	10.61	20.13	6.99	3.36	9.73	5.46	10.37	12.33	7.29	8.8	14.44	7.92	12.2	13.75	9.31	14.03	10.79	13.09
sm	1.96	4.801	5.52	7.15	9.05	14.89	3.92	5.72	2.85	2.96	4.51	2.75	2.47	2.85	7.78	2.61	5.52	3.61	1.78	3.11	4.51	3.09	2.39	8.98	3.47	2.65	4.23	4.3	11.97	2.17	22.74	12.6	4.98	13.64	5.64	15.62	17.69	9.14	11.76	18.27	10.63	16.01	18.96	11.77	18	14.31	19.81
eu	0.25	0.55	2.158	0.46	1.66	0.25	0.29	0.42	0.12	0.12	0.35	0.13	0.07	0.13	0.83	0.31	0.48	0.41	0.42	0.14	0.19	0.39	0.33	0.91	0.17	0.21	0.04	0.52	2.51	1.14	3.53	1.49	0.67	2.05	1.12	2.2	2.52	2.55	1.83	2.68	1.29	2.7	2.99	1.88	2.8	2.26	3.24
gd	26.47	31.59	17.99	29.29	34.83	74.96	25.97	30.22	22.14	21.71	24.4	21.31	22.66	24.45	38.17	13.96	31.72	18.15	8.53	19.82	26.04	16.06	14.46	55.88	23.29	19.06	26.97	25.1	72.49	42.84	51.45	62.39	20.34	49.02	22.25	54.67	59.1	37.16	44.91	67.22	40.62	62.26	71.54	45.21	67.27	53.27	73.42
tb	15.84	5.46	5.83	18.16	16.46	21.59	13.21	12.4	11.23	11.25	11.12	11.48	11.45	13.48	11.92	6.29	11.66	7.02	3.44	10.76	12.45	6.89	7.13	21.96	11.78	9.19	13.87	11.03	16.79	12.38	18.24	15.92	6.15	13.94	6.21	15.77	16.79	11.26	13.6	18.35	11.57	18.82	20.93	13.38	18.58	15.78	19.85
dy	215.96	92.75	71.16	325.38	204.49	237.61	199.5	164.82	182.71	180.03	156.12	166.26	178.19	202.39	126.8	88.56	157.11	99.69	44.79	163.58	197.47	106.85	95.62	293.64	171.22	141.05	221.86	160	190.99	110.73	173.83	170.91	63.02	146.47	64.15	155.13	160.86	112.02	133.88	174.6	122.97	182.71	204.62	128.17	177.6	150.3	198.91
ho	97.44	32.66	25.92	129.92	79.27	88.24	90.51	64.09	79.91	82.22	63.11	73.4	77.74	94.02	45.06	37.36	65.07	43.57	19.13	74.72	85.39	43.42	42.68	116.05	78.08	59.08	97.36	68.84	69.33	36.86	63.52	49.16	22.31	46.35	21.3	49.3	50.9	39.02	45.4	56.46	40.74	61.39	68.49	43.69	57.52	50.2	62.28
er	473.61	156.03	136.78	636.23	373.74	375.33	467.41	325.62	405.29	407.8	334.38	379.91	398.07	482.38	190.7	185.07	310.95	229.09	98.06	394.83	440.88	220.84	222.86	567.36	406.13	296.23	521.25	376.34	315.64	154.55	248.7	176.42	94.07	188.59	90.43	197.53	206.54	163.86	191.06	223.09	177.03	250.4	273.31	182.37	227.62	206.93	242.65
tm	113.19	33.72	32.15	135.9	90.17	68.29	106.83	68.53	100.51	100.42	71.26	84.1	92.41	107.99	37.4	43.76	64.78	51.86	23.46	91.07	99.96	52.73	47.98	122.18	92.71	70.37	113.72	86.75	64.64	32.16	49.21	38.71	19.98	36.41	18.98	37.61	40.73	31.62	36.29	41.93	35.25	47	50.98	34.33	43.11	39.18	48.74
yb	981.04	261.87	231.12	1197.32	753.97	505.18	897.71	584.03	776.06	855.04	646.08	722.85	769.14	921.05	300.76	377.67	572.37	448.2	208.87	771.21	852.44	456.22	396.42	1018.26	828.66	569.3	969.59	735.07	538.26	231.98	428.51	300.83	161.03	280.64	150.04	306.78	307.91	261.78	303.25	332.89	287.53	381.27	413.72	280.65	344.23	313.99	378.78
lu	190.01	60.94	47.44	241.05	160.1	106.49	186.12	119.33	159.22	157.94	127.27	150.4	153.2	184.26	55.51	78.53	107.37	94.96	45.67	158.35	178.14	98.29	88.16	211.3	164.25	119.13	213.58	155.49	98.77	43.61	83.23	54.35	31.55	52.49	28.97	54.73	52.12	47.07	54.63	57.21	53.56	66.07	72.62	48.47	58.41	53.7	64.98
hf	10348.3	8344.72	8536.85	9373.23	8386.86	7684.48	8989.05	8090.37	8798.46	9246.98	8669.96	9290.44	9467.07	9046.2	7059	8530.12	7910.53	8713.8	9153.77	9236.75	8699.06	9332.97	8776.74	8356.42	9109.53	9164.19	8974.19	9391.05	9031.66	8100.63	9447.65	8288.83	8128.53	7408.64	7832.58	8098.6	8260.79	8213.06	8149.84	7210.6	8789.11	7893.89	7624.95	7933.93	7202.18	7991.02	7617.37
pb	20.8024	13.3291	17.9852	13.1029	14.3075	11.8098	21.17	16.57	19.72	19.93	15.81	18.3	22.48	20.52	10.69	11.48	14.76	16.62	14.31	17.15	19.87	17.47	13.32	20.95	17.46	21.87	21.05	22.33	23.2952	15.1286	23.4918	24.4457	18.28	20.62	13.75	27.86	26.12	25.18	27.13	28.01	23.16	29.76	31.52	24.43	25.29	26.4	26.77
th	35.063	105.225	101.426	25.6852	71.1792	80.9564	38.63	39.06	19.57	19.67	28.03	19.67	17.51	23.01	47.2	23.02	39.63	46.24	50.31	19.37	37.29	38.75	33.27	64.8	24.23	27.43	45.01	43.54	379.431	201.291	381.828	298.896	212.95	231.37	196.69	294.76	298.97	212.17	250.23	362.21	223.28	357.53	425.91	241.57	360.88	287.11	397.51
u	232.124	120.776	135.983	197.106	109.173	106.026	201.43	152.39	198.2	211.01	141.51	181.77	233.05	215.07	81.18	114.55	142.23	154.3	116.28	177.26	198.89	154.61	124.44	239.05	192.09	142.77	245.68	224.22	519.356	290.801	508.736	383.014	261.71	317.88	220.53	415.02	423.25	366.15	403.33	453.37	413.26	474.11	497.68	369.8	417.48	412.2	440.29
sc							375.23	120.62	256.12	267.67	212.37	406.83	366	378	238.49	336.81	211.06	285.6	230.29	391	466	194.53	225.19	441.66	385.21	178.25	445.12	385.73					236.54	246.28	224.24	273.93	267.61	252.77	267.09	261.8	241.32	264.43	272.62	257.62	259.48	262.78	267.71
nb							0.88	0.11	0.29	0.29	0.39	0.43	0.5	0.42	0.76	0.37	0.62	0.55	0.78	0.37	2.76	0.38	0.41	0.44	0.37	0.16	0.35	0.75					0.5	0.49	0.37	0.65	0.6	0.59	0.59	0.75	0.47	0.63	0.77	0.53	0.7	0.57	0.75
ta																																	0.39	0.34	0.31	0.42	0.38	0.42	0.38	0.47	0.37	0.41	0.45	0.37	0.44	0.38	0.42
sample2	SAB50_a	SAB50_a	SAB50_a	SAB50_a	SAB50_a	SAB50_a	SAB50_p	SAB50_p	SAB50_p	SAB50_p	SAB50_p	SAB50_p	SAB50_p	SAB50_p	SAB50_p	SAB50_p	SAB50_p	SAB50_p	SAB50_p	SAB50_p	SAB50_p	SAB50_p	SAB50_p	SAB50_p	SAB50_p	SAB50_p	SAB50_p	SAB50_p	SAB51_a	SAB51_a	SAB51_a	SAB51_a	SAB51_p	SAB51_p	SAB51_p	SAB51_p	SAB51_p	SAB51_p	SAB51_p	SAB51_p	SAB51_p	SAB51_p	SAB51_p	SAB51_p	SAB51_p	SAB51_p	SAB51_p
tipo2	2	2	2	2	2	2	1	1	1	1	1	1	1	1	1	1	1	1	1	1	1	1	1	1	1	1	1	1	2	2	2	2	1	1	1	1	1	1	1	1	1	1	1	1	1	1	1
label2	COR	COR	COR	COR	COR	COR	COR	COR	COR	COR	COR	COR	COR	COR	COR	COR	COR	COR	COR	COR	COR	RIM	RIM	RIM	RIM	RIM	RIM	RIM	O	O	O	O	B	B	B	B	B	B	B	O	O	O	O	O	O	O	O

## Sheet: Hoja5
Sample	SAB51, Tonalite
Grain type	Pristine									Annealed, T=1300 ºC, P=1 bar, t=180 days
Id	7	8	9	11	58	60	65	68	70	63	64	66	67	51	52
Texture	WB	WB	WB	WB	DB	DB	DB	DB	DB	DB	DB	DB	DB	DB	DB
P	141.54	298.62	148.45	541.82	477.63	518.03	614.23	459.85	402.93	3193.74	132.11	1379.83	155.88	571.53	1083.93
Ti	8.78	10.01	8.04	9.95	10.56	9.8	7.84	10.14	10.12	30.39	17.86	46.09	28.77	40.95	100.05
Y	574.99	1166.86	552.36	1188.32	1334.93	1069.27	1037.06	1339.2	1449.79	1899.32	1016.66	1733.62	1335.05	845.52	1205.12
La	0.16	1	0.457	0.742	2.64	0.51	0.72	2.22	1.206	2.44	0.91	1.8	0.59	1.33	1.88
Ce	3.16	6.09	4.83	7.85	10.03	7.04	6.56	9.3	9.05	11.09	5.17	13.15	5.99	7.66	14.42
Pr	0.25	0.76	0.57	0.93	1.37	0.7	0.75	1.23	1.04	2.2	0.62	1.24	0.65	1.49	1.23
Nd	3.36	9.73	5.46	10.37	14.44	7.92	9.31	14.03	13.09	10.86	10.61	20.13	6.99	5.94	6.96
Sm	4.98	13.64	5.64	15.62	18.27	10.63	11.77	18	19.81	11.97	2.17	22.74	12.6	5.23	7.88
Eu	0.67	2.05	1.12	2.2	2.68	1.29	1.88	2.8	3.24	2.51	1.14	3.53	1.49	2.05	2.9
Gd	20.34	49.02	22.25	54.67	67.22	40.62	45.21	67.27	73.42	72.49	42.84	51.45	62.39	34.71	26.01
Tb	6.15	13.94	6.21	15.77	18.35	11.57	13.38	18.58	19.85	16.79	12.38	18.24	15.92	6.86	9.7
Dy	63.02	146.47	64.15	155.13	174.6	122.97	128.17	177.6	198.91	190.99	110.73	173.83	170.91	54.66	114.65
Ho	22.31	46.35	21.3	49.3	56.46	40.74	43.69	57.52	62.28	69.33	36.86	63.52	49.16	33.9	40.27
Er	94.07	188.59	90.43	197.53	223.09	177.03	182.37	227.62	242.65	315.64	154.55	248.7	176.42	160.61	196.42
Tm	19.98	36.41	18.98	37.61	41.93	35.25	34.33	43.11	48.74	64.64	32.16	49.21	38.71	29.02	42.03
Yb	161.03	280.64	150.04	306.78	332.89	287.53	280.65	344.23	378.78	538.26	231.98	428.51	300.83	297.26	348.3
Lu	31.55	52.49	28.97	54.73	57.21	53.56	48.47	58.41	64.98	98.77	43.61	83.23	54.35	58.83	77.49
Hf	8128.53	7408.64	7832.58	8098.6	7210.6	8789.11	7933.93	7202.18	7617.37	9031.66	8100.63	9447.65	8288.83	9348.92	8439.66
Pb	18.28	20.62	13.75	27.86	28.01	23.16	24.43	25.29	26.77	23.2952	15.1286	23.4918	24.4457	10.325	24.3424
Th	212.95	231.37	196.69	294.76	362.21	223.28	241.57	360.88	397.51	379.431	201.291	381.828	298.896	95.9564	213.189
U	261.71	317.88	220.53	415.02	453.37	413.26	369.8	417.48	440.29	519.356	290.801	508.736	383.014	278.029	449.979
Sc	236.54	246.28	224.24	273.93	261.8	241.32	257.62	259.48	267.71	na	na	na	na	na	na
Nb	0.5	0.49	0.37	0.65	0.75	0.47	0.53	0.7	0.75	na	na	na	na	na	na
Ta	0.39	0.34	0.31	0.42	0.47	0.37	0.37	0.44	0.42	na	na	na	na	na	na
Sample	SAB50, Orthogneiss
Grain type	Pristine									Annealed, T=1300 ºC, P=1 bar, t=180 days
Id	24	25	26	27	29	80	81	83	86	31	32	33	34	36	46
Texture	C	C	C	C	C	R	R	R	R	C	C	C	C	C	C
P	958.81	559.39	918.46	870.13	607.37	1497.97	907.51	669.97	1290.74	1197.33	296.65	202.25	1409.47	846.85	299.15
Ti	19.49	14.53	12.25	8.34	10.82	17.8	17.49	25.24	18.02	19.8	8.72	14.46	36.52	66.89	48.48
Y	2536.66	1814.2	2174.58	2258.16	1729.27	3303.23	2213.03	1631.93	2918.28	2833.38	971.08	867.4	3894.35	2290.4	2135.82
La	0.36	0.321	1.46	0.285	0.361	0.424	0.382	0.384	0.231	0.032	0.17	0.36	0.036	2.34	0.32
Ce	8.88	5.88	3.52	3.3	5.32	3.72	3.26	4.74	2.26	0.58	19.61	25.75	1.59	35.55	14.92
Pr	0.494	0.32	0.59	0.208	0.478	0.39	0.224	0.25	0.26	0.03	0.46	0.12	0.027	0.7	0.629
Nd	3.84	3.48	2.19	2.22	3.46	5.79	2.86	2.19	1.83	0.76	2.948	2.56	2.811	1	6.12
Sm	3.92	5.72	2.85	2.96	4.51	8.98	3.47	2.65	4.23	1.96	4.801	5.52	7.15	9.05	14.89
Eu	0.29	0.42	0.12	0.12	0.35	0.91	0.17	0.21	0.04	0.25	0.55	2.158	0.46	1.66	0.25
Gd	25.97	30.22	22.14	21.71	24.4	55.88	23.29	19.06	26.97	26.47	31.59	17.99	29.29	34.83	74.96
Tb	13.21	12.4	11.23	11.25	11.12	21.96	11.78	9.19	13.87	15.84	5.46	5.83	18.16	16.46	21.59
Dy	199.5	164.82	182.71	180.03	156.12	293.64	171.22	141.05	221.86	215.96	92.75	71.16	325.38	204.49	237.61
Ho	90.51	64.09	79.91	82.22	63.11	116.05	78.08	59.08	97.36	97.44	32.66	25.92	129.92	79.27	88.24
Er	467.41	325.62	405.29	407.8	334.38	567.36	406.13	296.23	521.25	473.61	156.03	136.78	636.23	373.74	375.33
Tm	106.83	68.53	100.51	100.42	71.26	122.18	92.71	70.37	113.72	113.19	33.72	32.15	135.9	90.17	68.29
Yb	897.71	584.03	776.06	855.04	646.08	1018.26	828.66	569.3	969.59	981.04	261.87	231.12	1197.32	753.97	505.18
Lu	186.12	119.33	159.22	157.94	127.27	150.4	153.2	184.26	55.51	190.01	60.94	47.44	241.05	160.1	106.49
Hf	8989.05	8090.37	8798.46	9246.98	8669.96	9290.44	9467.07	9046.2	7059	10348.3	8344.72	8536.85	9373.23	8386.86	7684.48
Pb	21.17	16.57	19.72	19.93	15.81	18.3	22.48	20.52	10.69	20.8024	13.3291	17.9852	13.1029	14.3075	11.8098
Th	38.63	39.06	19.57	19.67	28.03	19.67	17.51	23.01	47.2	35.063	105.225	101.426	25.6852	71.1792	80.9564
U	201.43	152.39	198.2	211.01	141.51	181.77	233.05	215.07	81.18	232.124	120.776	135.983	197.106	109.173	106.026
Sc	375.23	120.62	256.12	267.67	212.37	406.83	366	378	238.49	na	na	na	na	na	na
Nb	0.88	0.11	0.29	0.29	0.39	0.43	0.5	0.42	0.76	na	na	na	na	na	na
Ta	bdl	bdl	bdl	bdl	bdl	bdl	bdl	bdl	bdl	na	na	na	na	na	na
