# Supplementary material for: Experimental Annealing of Zircon: Influence of Inclusions on Stability, Intracrystalline Melt Migration, Common Lead Leaching, and Permeability to Fluids
Source: ACS Earth Space Chem. 2022 Jan 11;6(2):288–307. doi: 10.1021/acsearthspacechem.1c00212 (PMC8862150; doi:10.1021/acsearthspacechem.1c00212)
Supplement: Supplementary file 3 — sp1c00212_si_003.xlsx [file sp1c00212_si_003.xlsx]

## Sheet: entregar
SHRIMPTOOLS data processing; IBERSIMS laboratory, University of Granada, Spain
Errors are at one sigma level. The error in 206/238 averaging the standard has been already propagated. Th/U ratios are atomic (232/238), not in weight
Point-to point errors, calculated on replicates of the TEMORA standard, are: 0.28 % for 206Pb/238U, and 0.69 % for 207Pb/206Pb
							common lead uncorrected											common lead uncorrected									207-corrected				207-corrected				204-corrected									204-corrected
				%	%		isotope ratios											ages (Ma)									isotope ratios				ages (Ma)				isotope ratios									ages (Ma)
id	U (ppm)	Th (ppm)	206Pb (ppm)	f206_4	f206_8	Th/U	204Pb/206Pb	±err	207Pb/206Pb	±err	206Pb/238U	±err	207Pb/235U	±err	rho	208Pb/232Th	±err	207Pb/206Pb	±err	206Pb/238U	±err	207Pb/235U	±err	% discord.	208Pb/232Th	±err	206Pb/238U	±err	208Pb/232Th	±err	206Pb/238U	±err	208Pb/232Th	±err	207Pb/206Pb	±err	206Pb/238U	±err	207Pb/235U	±err	rho_4cor	208Pb/232Th	±err	207Pb/206Pb	±err	206Pb/238U	±err	207Pb/235U	±err
REG20-1.1	170.958	179.226	48.1501	19.2561	-1.58428	1.07548	0.0125727	0.0001152	0.296115	0.00068047	0.4254	0.0066943	17.3606	0.283098	0.694811	0.0829929	0.00178202	3450.1	3.4	2284.9	30.3	2955	15.8	22.6	1611.3	33.3	0.315454	0.00608695	0.0591441	0.00127185	1767.5	29.9	1161.3	24.3	0.129008	0.0019462	0.343485	0.00829102	6.10704	0.173834	0.610563	-0.0654121	-0.00238989	2084.5	26.4	1903.4	39.9	1991.3	25.2
REG20-1.2	125.126	144.735	34.5951	2.72125	-1.72666	1.18663	0.00177676	8.29e-05	0.195176	0.00106045	0.319431	0.00752343	8.59232	0.209984	0.693897	0.0843265	0.00258676	2786.3	8.8	1787	36.9	2295.7	22.4	22.2	1636.2	48.3	0.277169	0.0077256	0.0723695	0.00230288	1577.1	39.1	1412.1	43.4	0.17273	0.00123258	0.310556	0.00773843	7.39288	0.191621	0.692176	0.0674413	0.00323533	2584.3	11.8	1743.4	38.1	2160.1	23.4
REG20-10.1	347.95	227.309	51.3018	24.1158	12.031	0.670177	0.0157457	7.308e-05	0.20872	0.00119869	0.170344	0.00246936	4.89999	0.0784191	0.652174	0.109422	0.00193958	2895.7	9.2	1014	13.6	1802.3	13.6	43.8	2098.6	35.4	0.138927	0.00234947	0.0947799	0.00176802	838.6	13.3	1830.1	32.6	0	0.00683166	0.123342	0.00341425	0	.	.	-0.0401118	-0.0053985	0	0	749.8	19.6	0	.
REG20-11.1	698.382	968.835	36.9753	6.25269	9.56042	1.42313	0.00408251	0.00015886	0.147601	0.00126475	0.0611685	0.00145812	1.24429	0.0318369	0.670794	0.0259043	0.00065	2318.3	14.6	382.7	8.8	820.8	14.5	53.4	516.9	12.8	0.0537805	0.00139441	0.0228649	0.00053487	337.7	8.5	456.9	10.6	0.0904875	0.00223214	0.0566184	0.00158906	0.706077	0.0263833	0.540803	0.0192057	0.00155899	1435.9	46.2	355	9.7	542.4	15.8
REG20-12.1	991.044	1245.38	100.662	20.0079	24.6706	1.28913	0.0130636	0.00025083	0.316536	0.00131569	0.11735	0.00198346	5.11932	0.0909966	0.684634	0.0742737	0.00142042	3553.1	6.4	715.3	11.5	1839.3	15.2	61.2	1448	26.8	0.0782201	0.00154763	0.0505166	0.00087152	485.5	9.3	996	16.8	0.146826	0.00372889	0.0899543	0.00266815	1.82025	0.0710777	0.546912	0.0293664	0.00553723	2309.3	43	555.3	15.8	1052.8	25.9
REG20-13.1	683.585	477.085	72.115	3.27929	8.24778	0.715965	0.00214112	9.647e-05	0.159789	0.00032164	0.121883	0.00233638	2.68408	0.0526314	0.703854	0.0637234	0.00126179	2453.5	3.4	741.4	13.4	1324.1	14.6	44	1248.5	24	0.10638	0.00213414	0.0567518	0.00116412	651.7	12.5	1115.6	22.3	0.131349	0.00040741	0.117294	0.00242799	2.12327	0.0444427	0.712051	0.0500787	0.00161299	2116.1	5.4	715	14.1	1156.4	14.6
REG20-13.2	1435.69	1567.23	76.5001	16.0175	31.6383	1.11985	0.0104581	0.00015728	0.231265	0.00184196	0.0615617	0.00140646	1.96212	0.0479977	0.672444	0.0495719	0.00119614	3060.9	12.6	385.1	8.5	1102.6	16.6	65	977.8	23	0.0474895	0.00123912	0.0388707	0.00084005	299.1	7.6	770.7	16.3	0.0836772	0.0063066	0.0497848	0.00184119	0.574129	0.0481999	0.317175	0.0275759	0.00313556	1285.1	140	313.2	11.3	460.7	31.6
REG20-14.1	1673.52	1520.5	195.953	2.4564	4.19011	0.932061	0.00160383	0.00016928	0.156965	0.0014846	0.135279	0.00331592	2.92644	0.0776074	0.665491	0.0523391	0.0014986	2423.3	15.8	817.9	18.8	1388.8	20.3	41.2	1031	28.8	0.118893	0.00324869	0.0463665	0.00127396	724.2	18.7	916	24.6	0.135775	0.00176598	0.131495	0.00341152	2.46057	0.0714102	0.643643	0.0436641	0.00181122	2173.9	22.6	796.4	19.5	1260.5	21.1
REG20-15.1	2047.77	1144.1	112.662	20.4853	29.6248	0.573155	0.0133753	0.00030225	0.259997	0.00312133	0.0635633	0.00132569	2.27762	0.055422	0.617118	0.0827137	0.00202857	3246.7	18.8	397.3	8.1	1205.4	17.3	67	1606.1	37.9	0.0466936	0.0012302	0.0631503	0.00128675	294.2	7.6	1237.6	24.5	0.0672168	0.0160386	0.0479947	0.00233703	0.444608	0.108274	0.143964	0.0259274	0.00880408	844.5	430.8	302.2	14.4	373.5	79.1
REG20-16.1	577.605	528.273	46.7434	1.56084	1.09038	0.938245	0.00101911	2.232e-05	0.133333	0.00053134	0.0934972	0.00155034	1.71808	0.0299475	0.684926	0.0308836	0.00054655	2142.3	7	576.2	9.2	1015.3	11.2	43.2	614.7	10.7	0.0844097	0.00148929	0.0279131	0.00048489	522.4	8.9	556.4	9.5	0.119597	0.00060335	0.0917962	0.00157908	1.51304	0.0271235	0.690901	0.0270508	0.0006248	1950.3	9	566.2	9.4	935.7	11
REG20-17.1	1085.68	1121.44	67.4246	10.1537	10.0283	1.05965	0.00662958	9.514e-05	0.202565	0.00250559	0.0717508	0.00133518	2.00307	0.0453367	0.59196	0.0343385	0.00071562	2846.9	20	446.7	8	1116.6	15.5	60	682.3	13.9	0.0580885	0.00131899	0.0279793	0.00047904	364	8	557.7	9.4	0.112448	0.00513202	0.0631163	0.00152864	0.978139	0.0505376	0.337506	0.0172385	0.00199368	1839.3	80.4	394.5	9.2	692.7	26.3
REG20-18.1	1076.11	393.277	68.5515	13.5651	18.6468	0.374913	0.00885696	0.00023103	0.235774	0.00088452	0.0735987	0.00062582	2.39151	0.0238405	0.61414	0.0952215	0.00103525	3091.7	6	457.8	3.8	1240.1	7.2	63	1838.3	19.2	0.0564484	0.00056661	0.0769691	0.00080202	354	3.5	1498.6	15	0.115951	0.00216898	0.0617571	0.0009584	0.986885	0.0239866	0.459716	0.0289607	0.00434011	1894.7	33.2	386.3	5.8	697.1	12.3
REG20-19.1	2007.91	1178.65	98.9902	29.4991	37.4287	0.602184	0.0192606	0.00043257	0.324665	0.00373299	0.0569584	0.00110393	2.54858	0.0581635	0.611454	0.0852164	0.00184434	3592.1	17.6	357.1	6.7	1286	16.7	72.2	1652.8	34.4	0.0370771	0.00098654	0.0574213	0.00085822	234.7	6.1	1128.4	16.4	0.0359992	0.0524981	0.0367381	0.00451675	0.182271	0.26675	0.0604857	0.0152132	0.023443	0	1393.3	232.6	28.2	170	259.6
REG20-2.1	733.3	540.398	37.5412	2.21009	1.67265	0.755999	0.00144302	9.153e-05	0.104303	0.00078266	0.0591475	0.00114377	0.850232	0.0179004	0.661319	0.0209292	0.00042486	1702.1	13.8	370.4	6.9	624.8	9.9	40.8	418.6	8.4	0.0552855	0.00113321	0.0195905	0.00038479	346.9	6.9	392.1	7.6	0.0839426	0.00099906	0.0575932	0.00117538	0.666285	0.0157411	0.621963	0.0166207	0.00061497	1291.3	23	361	7.2	518.5	9.7
REG20-2.2	985.193	804.084	49.5786	4.20293	4.43869	0.837277	0.00274418	0.00014966	0.127869	0.00194606	0.058141	0.00124357	1.0246	0.027149	0.58119	0.0238368	0.00069925	2068.9	26.6	364.3	7.6	716.2	13.7	49.2	476.1	13.8	0.0525715	0.0012843	0.0216257	0.00058109	330.3	7.9	432.4	11.5	0.0894262	0.00293019	0.0552316	0.00131608	0.680703	0.0275785	0.423463	0.016559	0.00138216	1413.3	61.4	346.6	8.1	527.2	16.8
REG20-20.1	2073.7	1628.62	113.424	25.4789	37.0247	0.805683	0.0166357	0.00038545	0.326433	0.00362946	0.0631933	0.00155679	2.84296	0.0775209	0.650496	0.0732075	0.0020383	3600.5	16.8	395	9.4	1367	20.7	71.2	1427.9	38.4	0.0410261	0.00131205	0.0487612	0.00105055	259.2	8.1	962.2	20.2	0.0952153	0.0179779	0.0438967	0.0034946	0.576029	0.118034	0.279727	0.0231877	0.0124014	1532.3	319	276.9	21.6	461.9	79
REG20-20.2	1814.19	1532.1	112.296	18.4632	28.5795	0.866354	0.012055	0.00034147	0.270905	0.00094419	0.0715141	0.00126535	2.67002	0.0491035	0.692716	0.0653075	0.00118899	3311.3	5.4	445.3	7.6	1320.2	13.7	66.2	1278.6	22.6	0.0515923	0.00101838	0.0482216	0.00083079	324.3	6.3	951.8	16	0.105576	0.00320333	0.0557996	0.00210669	0.811903	0.039325	0.561226	0.0273117	0.00641892	1724.3	54.8	350	12.8	603.5	22.3
REG20-21.1	2293.17	2318.97	153.65	28.7329	42.73	1.03741	0.0187603	0.00013941	0.378769	0.00474654	0.0774115	0.00144098	4.04098	0.0918411	0.589702	0.0805492	0.00180537	3826.9	18.8	480.7	8.7	1642.5	18.7	70.8	1565.7	33.8	0.045136	0.0013243	0.0515359	0.00175543	284.6	8.2	1015.6	33.7	0.129851	0.0210785	0.0508616	0.00238617	0.910206	0.153799	0.199907	0.0270073	0.00653541	2095.9	260.6	319.8	14.6	657.2	85.3
REG20-22.1	2194.77	2362.57	112.67	14.2131	19.7915	1.1043	0.00928	0.00027495	0.215456	0.00127067	0.05931	0.00084314	1.76114	0.0278389	0.64751	0.0371409	0.00054801	2947.1	9.4	371.4	5.1	1031.3	10.3	64	737	10.7	0.0469372	0.00076385	0.0296795	0.00038716	295.7	4.7	591.1	7.6	0.0846639	0.00393667	0.0492383	0.00138948	0.574523	0.0312488	0.373556	0.0180679	0.00552029	1307.9	87.6	309.8	8.5	460.9	20.3
REG20-23.1	859.687	625.821	67.5704	6.89016	14.324	0.746791	0.00449873	0.00055144	0.182856	0.00753005	0.0908084	0.00227438	2.28845	0.110608	0.373098	0.0605771	0.00300206	2678.9	66.6	560.3	13.4	1208.7	34.7	53.6	1188.6	57.3	0.0760646	0.00279045	0.051869	0.00204485	472.6	16.7	1022	39.3	0.12247	0.0122348	0.0834802	0.00253081	1.40903	0.147101	0.209081	0.0398759	0.00513237	1992.5	167.8	516.9	15.1	892.7	63.9
REG20-24.1	1241.89	912.922	58.1225	5.51784	9.59601	0.754116	0.00360272	0.00032807	0.135438	0.00172245	0.0540716	0.00115218	1.00929	0.0253085	0.611832	0.0297168	0.00074385	2169.7	22	339.5	7.1	708.5	12.9	52	591.8	14.6	0.0483348	0.00116692	0.0267592	0.00061111	304.3	7.2	533.7	12	0.0846603	0.00295922	0.0505095	0.00130554	0.589331	0.0256198	0.428088	0.0198357	0.00253711	1307.7	66.4	317.6	8	470.4	16.5
REG20-24.2	826.739	1078.94	95.1069	5.58877	0.94546	1.3388	0.00364902	0.00021602	0.183541	0.00197703	0.132909	0.00245007	3.36196	0.0727962	0.612974	0.0421964	0.00104988	2685.1	17.8	804.4	13.9	1495.6	17.1	46.2	835.3	20.4	0.112058	0.00245019	0.0356117	0.00079683	684.7	14.2	707.2	15.5	0.135313	0.00286643	0.124415	0.00261968	2.32016	0.0692988	0.507573	0.0286661	0.0018556	2168.1	36.4	755.9	15	1218.5	21.4
REG20-25.1	766.188	913.469	72.2175	11.6073	12.1363	1.22306	0.00757864	0.00017172	0.228326	0.00307918	0.108897	0.0014984	3.42672	0.0671672	0.505434	0.0521357	0.00105169	3040.3	21.6	666.3	8.7	1510.5	15.5	55.8	1027.1	20.2	0.0850154	0.00161067	0.0411503	0.00063978	526	9.6	815	12.4	0.127195	0.00639354	0.0941851	0.00174988	1.65104	0.0884783	0.24962	0.0266884	0.00275728	2059.5	86.2	580.2	10.3	989.9	34.4
REG20-26.1	969.111	529.84	78.1605	7.57023	14.716	0.560867	0.00494276	0.00013655	0.203561	0.00086749	0.0931802	0.00188197	2.61411	0.054777	0.693981	0.0757782	0.00169809	2854.9	7	574.3	11.1	1304.6	15.5	56	1476.2	31.9	0.0755807	0.00164884	0.0635501	0.00143846	469.7	9.9	1245.2	27.3	0.138644	0.00140003	0.0849255	0.0020698	1.62272	0.0428093	0.665166	0.0447181	0.00293363	2210.3	17.4	525.5	12.4	979	16.7
REG20-27.1	1085.59	1290.57	121.093	8.4356	10.767	1.21956	0.00550778	0.00025075	0.206814	0.00227332	0.128873	0.00244217	3.67323	0.0815538	0.614541	0.0590801	0.00176814	2880.7	17.8	781.4	13.9	1565.6	17.9	50	1160.1	33.8	0.104614	0.00240117	0.04859	0.0013287	641.4	14	958.9	25.6	0.133905	0.00389206	0.116384	0.0027123	2.14781	0.0800165	0.450396	0.0372863	0.00312615	2149.9	49.8	709.7	15.7	1164.3	26.1
REG20-28.1	1863.47	1440.12	142.521	28.9029	40.9534	0.792804	0.0188713	0.00054301	0.347207	0.00296036	0.0883623	0.0017411	4.22825	0.0920505	0.651664	0.111729	0.00254944	3694.7	13	545.8	10.3	1679.5	18	67.6	2140.6	46.4	0.0551709	0.00143564	0.0818775	0.00248054	346.2	8.8	1590.5	46.3	0.0793767	0.019967	0.0580032	0.004169	0.634529	0.166002	0.197811	0.0314727	0.0153708	1181.5	430.4	363.5	25.5	498.9	108.7
REG20-29.1	1497.39	1271.88	147.478	3.61699	5.88084	0.871365	0.00236161	7.933e-05	0.157835	0.00071971	0.113789	0.00272345	2.47519	0.0609642	0.699659	0.0490253	0.00123227	2432.7	7.6	694.7	15.8	1264.8	18	45	967.3	23.8	0.0994509	0.0025328	0.0432647	0.00108025	611.2	14.9	856	20.9	0.126264	0.00093916	0.10904	0.00284222	1.89745	0.051433	0.692362	0.0374503	0.00162403	2046.7	13	667.2	16.6	1080.2	18.2
REG20-3.1	634.636	567.443	78.0323	16.5734	29.3691	0.917247	0.0108211	0.00023877	0.284859	0.00460676	0.142056	0.00246453	5.57693	0.133791	0.520685	0.12597	0.00333894	3389.7	25	856.3	13.9	1912.5	20.8	55.2	2397.8	60	0.100936	0.00265217	0.0960591	0.00292598	619.9	15.6	1853.7	53.9	0.14344	0.0113079	0.114986	0.00307034	2.27311	0.189197	0.230984	0.0631879	0.00683042	2269.1	130	701.6	17.7	1204	60.5
REG20-3.2	447.211	506.124	54.2293	5.94363	4.49873	1.161	0.00388072	0.00014069	0.160938	0.00094687	0.140098	0.00187532	3.1074	0.0467965	0.639971	0.0521971	0.0007905	2465.5	10	845.2	10.6	1434.5	11.6	41	1028.3	15.2	0.122509	0.00186098	0.0459524	0.00065654	745	10.7	908	12.7	0.10777	0.0015191	0.130612	0.00201285	1.93994	0.0405157	0.531282	0.0347411	0.00132432	1762.1	25.6	791.4	11.5	1095	14.1
REG20-30.1	287.574	198.572	51.8136	14.5474	24.1062	0.708366	0.00949831	0.00082712	0.300797	0.00645106	0.208163	0.00618632	8.62946	0.317788	0.581041	0.195858	0.00712278	3474.3	32.8	1219	33.1	2299.7	34.1	47	3614.9	120.8	0.145056	0.00621204	0.196446	0.00712466	873.2	35.1	3624.8	120	0.182727	0.01269	0.174556	0.00741694	4.39586	0.35789	0.375766	0.0932261	0.0152816	2677.7	110.6	1037.2	40.9	1711.6	69.7
REG20-31.1	1682.54	2119.36	209.844	11.3935	19.5999	1.2922	0.00743905	0.00021838	0.225877	0.00141423	0.144093	0.00297855	4.48559	0.0982225	0.679679	0.0811978	0.00182584	3023.1	10	867.8	16.8	1728.3	18.3	49.8	1577.8	34.2	0.113646	0.00266396	0.0658576	0.00143014	693.9	15.4	1289	27.1	0.126391	0.00291506	0.125331	0.00343194	2.18313	0.07816	0.55069	0.0502237	0.0031894	2048.3	40.2	761.2	19.7	1175.7	25.3
REG20-32.1	734.546	637.412	74.6917	13.9458	15.0671	0.890205	0.00910552	0.00058031	0.229455	0.00662311	0.11748	0.00258281	3.71507	0.13546	0.434126	0.0723347	0.00346671	3048.3	45.4	716	14.9	1574.6	29.6	54.6	1411.4	65.4	0.0916842	0.00305669	0.05784	0.00224652	565.5	18.1	1136.4	42.9	0.104205	0.0174273	0.0984582	0.00322616	1.41399	0.240972	0.138435	0.0270803	0.0118215	1700.3	280	605.4	19	894.8	106.7
REG20-33.1	1631.18	1373.85	82.5614	16.7446	27.8659	0.864028	0.0109329	0.00029441	0.230974	0.00102752	0.0584769	0.00110814	1.86146	0.0368502	0.68922	0.0526729	0.00107187	3058.9	7	366.4	6.8	1067.5	13.2	65.6	1037.4	20.5	0.0451198	0.00093928	0.0414028	0.00079942	284.5	5.8	819.9	15.5	0.0749461	0.00404891	0.0467613	0.00187391	0.482993	0.0324884	0.42895	0.0243346	0.00557185	1067.1	105	294.6	11.5	400.1	22.5
REG20-34.1	305.186	357.924	62.7878	5.82949	-7.48564	1.20314	0.0038062	2.617e-05	0.167564	0.00029408	0.237695	0.00410146	5.48918	0.0972405	0.701311	0.0447474	0.00104459	2533.5	3	1374.7	21.4	1898.9	15.3	27.6	884.7	20.2	0.210539	0.00395443	0.0387833	0.00091536	1231.7	21.1	769	17.8	0.115941	0.00045375	0.222759	0.00437648	3.55939	0.0713044	0.706126	0.0175016	0.00267872	1894.5	7	1296.4	23.1	1540.5	16
REG20-35.1	1133.15	1189.62	88.5886	28.2128	38.9813	1.07698	0.0184207	0.0006498	0.353662	0.00740071	0.0903232	0.00236348	4.40244	0.148356	0.559077	0.0855539	0.0029375	3722.9	31.4	557.4	13.9	1712.8	28.3	67.4	1659.1	54.8	0.0556457	0.00229672	0.0564068	0.00285658	349.1	14	1109	54.6	0.0986888	0.0399828	0.0600678	0.00507552	0.816987	0.338117	0.147001	0.0266451	0.0195547	1599.5	611.2	376	30.9	606.4	209.1
REG20-36.1	543.713	611.376	54.5631	20.8331	8.48021	1.15353	0.0136024	0.00012771	0.175171	0.0011394	0.115941	0.00112715	2.79902	0.0342604	0.571859	0.0504865	0.00081307	2607.7	10.8	707.2	6.6	1355.3	9.2	47.8	995.4	15.6	0.0987348	0.00115037	0.0434195	0.00064334	607	6.8	859	12.5	0	0.00540716	0.0877213	0.00153132	0	.	.	-0.00117979	-0.0656277	0	0	542	9	0	.
REG20-37.1	1809.49	1253.9	101.651	13.727	24.5335	0.710878	0.00896263	0.00025389	0.216374	0.00222629	0.0649032	0.00133981	1.93542	0.0451831	0.636661	0.0621749	0.00139257	2953.9	16.6	405.4	8.1	1093.4	15.7	63	1219.1	26.6	0.0513476	0.0012616	0.0504387	0.00098954	322.8	7.7	994.5	19	0.0910941	0.00633927	0.0542897	0.00177493	0.681575	0.0524046	0.306155	0.0309132	0.00396901	1448.5	127	340.8	10.9	527.7	32.1
REG20-38.1	735.019	471.733	98.4352	2.35246	9.62189	0.658395	0.00153597	0.00011587	0.159059	0.00081743	0.154725	0.00278974	3.39176	0.0647553	0.679962	0.0898682	0.00164857	2445.7	8.6	927.4	15.6	1502.5	15.1	38.2	1739.2	30.6	0.136103	0.00270997	0.08252	0.00159577	822.6	15.4	1602.5	29.8	0.138833	0.00096222	0.150628	0.00286571	2.88207	0.0583567	0.676508	0.0764969	0.00193865	2212.7	12	904.5	16.1	1377.2	15.3
REG20-38.2	412.732	353.176	89.5226	1.0208	3.46358	0.877835	0.0006665	2.834e-05	0.152606	0.00031444	0.250596	0.00368366	5.2705	0.0805064	0.69288	0.0921857	0.0014511	2375.3	3.6	1441.6	19.1	1864.1	13.1	22.6	1782.2	26.9	0.228149	0.00372183	0.0858514	0.00149398	1324.8	19.6	1664.6	27.8	0.143873	0.00033719	0.247881	0.00372401	4.91506	0.0747339	0.711396	0.0853436	0.00156745	2274.3	4	1427.5	19.2	1804.8	12.9
REG20-39.1	924.172	456.773	61.1018	9.91386	13.4645	0.507034	0.00647297	0.00043631	0.190009	0.00302067	0.0763855	0.00133667	2.00028	0.0478375	0.526828	0.0630152	0.00152971	2742.3	25.8	474.5	8	1115.6	16.3	57.4	1235	29.1	0.063123	0.00140061	0.053442	0.00110015	394.6	8.5	1052.2	21.1	0.100621	0.00648074	0.0674327	0.00169343	0.935119	0.0646447	0.261556	0.0259202	0.00556864	1635.7	115	420.7	10.3	670.3	34.5
REG20-4.1	1052.17	938.11	76.5163	28.6654	42.9441	0.914652	0.0187162	0.00041799	0.35722	0.00595656	0.0840189	0.00308537	4.13636	0.167488	0.652975	0.0974692	0.00393138	3738.1	25.2	520.1	18.4	1661.5	33.6	68.6	1879.7	72.5	0.0513476	0.00252613	0.0680009	0.00382496	322.8	15.5	1329.6	72.3	0.0979316	0.0330393	0.0553452	0.0053462	0.746979	0.262136	0.198189	0.0318102	0.0152749	1585.1	526	347.3	32.8	566.5	165.1
REG20-40.1	566.561	585.039	51.1584	6.25653	6.33392	1.05932	0.00408502	0.00025378	0.172177	0.00142316	0.104323	0.002151	2.47548	0.0557095	0.659667	0.0432107	0.00100196	2578.9	13.8	639.7	12.6	1264.9	16.4	49.4	855	19.5	0.0890625	0.00207182	0.037145	0.00080383	550	12.3	737.1	15.7	0.116912	0.00226525	0.0967375	0.0023275	1.55869	0.0481505	0.56077	0.0280519	0.00207876	1909.5	34.4	595.3	13.7	953.9	19.2
REG20-5.1	1552.44	1802.38	64.3559	13.9468	19.9175	1.19102	0.00910615	0.00048946	0.203105	0.00692535	0.0478942	0.00123523	1.34063	0.0575191	0.432806	0.0288104	0.00097368	2851.3	54.4	301.6	7.6	863.5	25.3	65	574	19.1	0.0386066	0.00142053	0.0233813	0.00053443	244.2	8.8	467.1	10.6	0.0727984	0.0232386	0.0398704	0.00253607	0.400017	0.130203	0.140702	0.0147544	0.0117506	1008.3	540.2	252	15.7	341.7	99.2
REG20-5.2	1596.38	1642.01	78.456	9.76466	12.8028	1.05519	0.00637555	0.0001522	0.165806	0.00212624	0.0567806	0.0012444	1.2975	0.0332765	0.615262	0.0299261	0.00070721	2515.7	21.4	356	7.6	844.6	14.8	57.8	595.9	13.8	0.0485462	0.00121571	0.0257589	0.00053875	305.6	7.5	514	10.6	0.0747966	0.00534047	0.0501599	0.0014524	0.517064	0.0398387	0.270583	0.0168017	0.0025432	1063.1	137.2	315.5	8.9	423.2	27
REG20-6.1	421.371	274.277	70.6712	5.05841	6.76544	0.667748	0.00330275	0.000182	0.187818	0.00227601	0.19377	0.00274149	5.01569	0.0951686	0.53687	0.0954049	0.00184715	2723.1	19.8	1141.8	14.9	1822	16.2	37.4	1841.6	34.1	0.164347	0.00302218	0.0840584	0.00150219	980.9	16.8	1631.2	28	0.144614	0.00313161	0.182947	0.0029042	3.64622	0.097902	0.425681	0.0602563	0.00294743	2283.3	36.8	1083.1	15.9	1559.7	21.6
REG20-6.2	1144.21	1314.55	90.8992	18.1933	23.9875	1.17858	0.0118788	0.00019607	0.283735	0.0007388	0.0917836	0.00230057	3.58909	0.0913661	0.708927	0.060759	0.00155744	3383.7	4	566.1	13.6	1547.1	20.4	63.4	1192.1	29.7	0.0648725	0.00173657	0.0436725	0.00110272	405.2	10.5	863.9	21.3	0.12488	0.00216962	0.0720956	0.00298634	1.24082	0.0557351	0.663962	0.0256227	0.00505563	2027.1	30.4	448.8	18	819.3	25.6
REG20-7.1	308.161	223.145	63.1016	5.26872	6.17641	0.742847	0.00344006	0.0002367	0.194133	0.0021639	0.236577	0.00423986	6.32962	0.135524	0.602663	0.107099	0.00379133	2777.5	18.2	1368.9	22.2	2022.6	19	32.4	2056.2	69.3	0.200646	0.00451058	0.0949478	0.00360527	1178.8	24.3	1833.2	66.4	0.149374	0.00298297	0.223144	0.00449549	4.59374	0.130309	0.51135	0.0674079	0.00603959	2338.7	33.8	1298.5	23.8	1748.1	23.9
REG20-8.1	368.984	82.3554	40.8621	0.954736	6.29817	0.228968	0.00062337	3.753e-05	0.137391	0.00092966	0.127945	0.002641	2.42263	0.0533455	0.674943	0.110326	0.00254798	2194.5	11.8	776.1	15.1	1249.3	15.9	37.8	2115.1	46.5	0.1156	0.00260661	0.109114	0.0030276	705.2	15.1	2093	55.1	0.129083	0.0010004	0.12655	0.00267012	2.25133	0.0506044	0.67585	0.0973244	0.00288837	2085.5	13.6	768.2	15.3	1197.2	15.9
REG20-8.2	1136.33	497.961	81.0948	12.7307	22.2071	0.449552	0.00831213	0.00034527	0.225112	0.00207818	0.0824515	0.00185466	2.55801	0.0628774	0.65888	0.105144	0.00269067	3017.7	14.6	510.7	11	1288.7	18.1	60.4	2020.5	49.2	0.0644596	0.00168549	0.0877605	0.00223441	402.7	10.2	1700.1	41.5	0.112034	0.00493715	0.0700609	0.00230489	1.08176	0.0594901	0.430717	0.0472013	0.00642372	1832.7	77.8	436.5	13.9	744.5	29.4
REG20-9.1	813.913	617.725	72.9661	6.76034	10.1704	0.778585	0.00441397	0.00027524	0.183528	0.00278742	0.103574	0.00194889	2.61975	0.064049	0.554135	0.0570477	0.00337965	2685.1	24.8	635.3	11.4	1306.2	18.1	51.4	1121.3	64.8	0.0868684	0.00203345	0.0486574	0.00278863	537	12.1	960.2	53.7	0.124404	0.0044662	0.0954307	0.00212733	1.63617	0.0691423	0.379807	0.0349129	0.005676	2020.3	62.4	587.6	12.6	984.2	27
[truncated: 18 more columns]
