# Supplementary material for: Experimental Annealing of Zircon: Influence of Inclusions on Stability, Intracrystalline Melt Migration, Common Lead Leaching, and Permeability to Fluids
Source: ACS Earth Space Chem. 2022 Jan 11;6(2):288–307. doi: 10.1021/acsearthspacechem.1c00212 (PMC8862150; doi:10.1021/acsearthspacechem.1c00212)
Supplement: Supplementary file 4 — sp1c00212_si_004.xlsx [file sp1c00212_si_004.xlsx]

## Sheet: entregar
SHRIMPTOOLS data processing; IBERSIMS laboratory, University of Granada, Spain
Errors are at one sigma level. The error in 206/238 averaging the standard has been already propagated. Th/U ratios are atomic (232/238), not in weight
Point-to point errors, calculated on replicates of the TEMORA standard, are: 0.23 % for 206Pb/238U, and 0.32 % for 207Pb/206Pb
							common lead uncorrected											common lead uncorrected									207-corrected				207-corrected				204-corrected									204-corrected
				%	%		isotope ratios											ages (Ma)									isotope ratios				ages (Ma)				isotope ratios									ages (Ma)
id	U (ppm)	Th (ppm)	206Pb (ppm)	f206_4	f206_8	Th/U	204Pb/206Pb	±err	207Pb/206Pb	±err	206Pb/238U	±err	207Pb/235U	±err	rho	208Pb/232Th	±err	207Pb/206Pb	±err	206Pb/238U	±err	207Pb/235U	±err	% discord.	208Pb/232Th	±err	206Pb/238U	±err	208Pb/232Th	±err	206Pb/238U	±err	208Pb/232Th	±err	207Pb/206Pb	±err	206Pb/238U	±err	207Pb/235U	±err	rho_4cor	208Pb/232Th	±err	207Pb/206Pb	±err	206Pb/238U	±err	207Pb/235U	±err
REG20−1.1	540.656	855.64	52.0556	2.31493	-11.8564	1.62353	0.00125308	4.123e-05	0.152851	0.00090453	0.111239	0.00226691	2.34332	0.0504394	0.681668	0.0212941	0.00048121	2378.1	10	679.9	13.1	1225.5	15.4	44.6	425.8	9.5	0.0978999	0.00216534	0.0185972	0.00040127	602.1	12.7	372.4	8	0.136323	0.00103719	0.108775	0.00231827	2.04363	0.0462472	0.678087	0.0180714	0.00057709	2181.1	13	665.6	13.5	1130.2	15.6
REG20−2.1	474.325	781.968	17.5251	3.53477	-6.52511	1.69123	0.00191338	0.00020857	0.144282	0.00063628	0.042687	0.00122107	0.848817	0.0247574	0.706135	0.0108562	0.00031378	2279.3	7.6	269.5	7.6	624	13.7	56.8	218.2	6.3	0.0376081	0.00112404	0.00955043	0.00026954	238	7	192.1	5.4	0.11851	0.00080478	0.0411854	0.00127806	0.672673	0.0213684	0.703356	0.00900316	0.00174231	1933.9	12	260.2	7.9	522.3	13
REG20−3.1	171.743	241.443	49.4328	0.232902	-16.0354	1.4422	0.00012607	8.74e-06	0.157147	0.00086815	0.332542	0.00722026	7.2021	0.163433	0.688904	0.0339964	0.00097808	2425.3	9.2	1850.7	35	2136.8	20.5	13.4	675.7	19.2	0.309367	0.00804603	0.0297254	0.00083397	1737.6	39.7	592	16.4	0.155522	0.00087894	0.331895	0.00723433	7.11375	0.160186	0.696954	0.0329765	0.00100833	2407.5	9.6	1847.6	35.2	2125.8	20.3
REG20−4.1	1000.97	1521.37	14.8557	1.32687	-7.16074	1.55921	0.00071824	0.00010807	0.10164	0.0016315	0.0171467	0.00039208	0.240188	0.00676592	0.584447	0.0041812	0.00010542	1654.3	29.4	109.6	2.5	218.6	5.6	49.8	84.3	2.1	0.0159785	0.00040769	0.00389173	9.181e-05	102.2	2.6	78.5	1.9	0.0916173	0.00183459	0.0169171	0.0004065	0.213605	0.00668129	0.553114	0.00387568	0.00078299	1459.5	37.6	108.1	2.5	196.6	5.6
REG20−5.1	320.409	342.092	52.0292	0.227506	0.447393	1.09529	0.00012315	9.085e-05	0.160599	0.00168419	0.187608	0.00454683	4.15243	0.110672	0.654717	0.0577365	0.00193939	2461.9	17.8	1108.4	24.7	1664.7	22.1	33.4	1134.4	37.1	0.165865	0.00462471	0.0510834	0.00166792	989.3	25.6	1006.9	32.1	0.159018	0.00170448	0.187219	0.00455629	4.103	0.10911	0.658921	0.0569639	0.00196571	2445.3	18	1106.3	24.8	1654.9	21.9
REG20−6.1	719.257	1544.86	61.605	4.40061	-23.9933	2.20341	0.00238207	0.00024899	0.17559	0.00063765	0.098956	0.00260324	2.39468	0.0641779	0.706752	0.0153661	0.00051367	2611.7	6	608.3	15.3	1241	19.4	51	308.2	10.2	0.0839556	0.00231813	0.0129329	0.00042164	519.7	13.8	259.7	8.4	0.144539	0.00081181	0.0947554	0.00272093	1.88753	0.0552281	0.70661	0.0113324	0.00209266	2282.3	9.6	583.6	16	1076.7	19.6
REG20−7.1	526.873	672.803	43.1664	0.331958	-13.7565	1.31	0.00017969	4.234e-05	0.150146	0.00078055	0.0946563	0.0027648	1.95871	0.0585381	0.703683	0.0125194	0.00038514	2347.7	8.8	583	16.3	1101.4	20.3	47	251.4	7.6	0.083384	0.00256589	0.0109251	0.00032691	516.3	15.3	219.6	6.5	0.147814	0.00079541	0.0943531	0.00277369	1.92211	0.0574428	0.708232	0.0120298	0.00040153	2320.9	9	581.2	16.3	1088.8	20.2
REG20−8.1	226.347	149.409	56.317	0.3208	-3.84972	0.677162	0.00017365	1.9e-05	0.160638	0.00091241	0.287459	0.00350255	6.364	0.0885773	0.630303	0.0530064	0.00141955	2462.3	9.6	1628.8	17.5	2027.3	12.3	19.6	1043.8	27.2	0.261418	0.00385755	0.0467134	0.00124216	1497.1	19.7	922.7	24	0.158404	0.00092784	0.286666	0.00351223	6.2582	0.0849873	0.649583	0.0503858	0.00149338	2438.7	9.8	1624.8	17.6	2012.6	11.9
REG20−9.1	317.683	1401.06	45.4988	0.343295	-176.403	4.5243	0.00018583	3.107e-05	0.156221	0.00089028	0.165469	0.00585867	3.56255	0.128405	0.707285	0.00351117	0.00013319	2415.1	9.8	987.1	32.5	1541.2	29	36	70.8	2.6	0.146531	0.00556928	0.00302284	0.00011015	881.5	31.4	61	2.2	0.153821	0.00090706	0.164943	0.00587734	3.49667	0.12629	0.710339	0.00326053	0.00015759	2388.9	10	984.2	32.6	1526.5	29
REG20−10.1	459.819	389.321	95.8015	0.385355	-7.10452	0.868579	0.00020859	3.4e-05	0.158189	0.00068881	0.24071	0.00265152	5.24781	0.0649753	0.640564	0.0351281	0.00107906	2436.5	7.2	1390.4	13.8	1860.4	10.6	25.2	697.8	21.1	0.216582	0.00277141	0.0306888	0.00092952	1263.8	14.7	610.9	18.2	0.155496	0.00070314	0.23989	0.00266059	5.14088	0.0615737	0.666715	0.0330443	0.00114713	2407.3	7.6	1386.1	13.8	1842.9	10.2
REG20−11.1	328.203	753.116	53.5506	0.216915	-23.5644	2.35401	0.00011742	2.851e-05	0.153482	0.00039085	0.188508	0.00482426	3.98744	0.103552	0.709523	0.0305367	0.00083451	2385.1	4.4	1113.3	26.2	1631.6	21.3	31.8	607.9	16.4	0.168527	0.00460048	0.0267897	0.00073068	1004	25.4	534.3	14.4	0.15196	0.00039555	0.188135	0.00483383	3.94009	0.101752	0.716333	0.0301924	0.00084404	2368.1	4.4	1111.3	26.3	1622	21.2
REG20−12.1	633.981	783.659	15.364	3.38296	-5.85129	1.26806	0.00183121	0.00010764	0.144606	0.00110179	0.0279987	0.00057182	0.557994	0.0123285	0.66554	0.00666435	0.00016049	2283.1	13	178	3.6	450.2	8	60.4	134.2	3.2	0.0245885	0.00053641	0.00584576	0.00013253	156.6	3.4	117.8	2.7	0.120008	0.00137453	0.0270485	0.00060713	0.447363	0.0112732	0.64133	0.00510568	0.00150294	1956.3	20.4	172	3.8	375.4	7.9
REG20−13.1	1250.37	1018.12	18.4718	2.76885	-1.55334	0.835314	0.00149879	2.908e-05	0.073772	0.00069781	0.0170679	0.00049638	0.173532	0.00534376	0.679985	0.00483353	0.00014749	1035.3	19	109.1	3.1	162.5	4.7	32.8	97.5	3	0.0164988	0.00049631	0.00467687	0.00013509	105.5	3.2	94.3	2.7	0.0517437	0.00102358	0.016591	0.000513	0.118314	0.00434291	0.6065	0.00364883	0.00050175	274.1	44.8	106.1	3.3	113.5	3.9
REG20−14.1	725.612	935.387	27.8974	2.70156	-10.9564	1.32244	0.00146237	0.00011441	0.141737	0.00090605	0.0444191	0.00132362	0.867679	0.0266282	0.699108	0.0077971	0.0002468	2248.5	11	280.2	8.2	634.3	14.6	55.8	157	5	0.0392835	0.00122591	0.00687652	0.0002052	248.4	7.6	138.5	4.1	0.122135	0.00108071	0.0432263	0.001362	0.727604	0.0238127	0.693185	0.00591372	0.00113257	1987.7	15.6	272.8	8.4	555.1	14
REG20−15.1	966.198	1499.66	26.3449	0.527537	-16.7367	1.59227	0.00028556	3.993e-05	0.120704	0.0006548	0.0315021	0.00094077	0.524043	0.0160179	0.703461	0.00468576	0.00014719	1966.7	9.6	199.9	5.8	427.8	10.7	53.2	94.5	3	0.0286494	0.00088355	0.00424944	0.00013117	182.1	5.5	85.7	2.6	0.116851	0.00067999	0.0313358	0.00094579	0.504636	0.0155116	0.70698	0.00446828	0.00018296	1908.7	10.4	198.9	5.9	414.8	10.5
REG20−16.1	645.858	631.079	47.0733	0.534739	-8.91317	1.00239	0.00028946	3.178e-05	0.151674	0.00133259	0.0842069	0.00189824	1.76022	0.0430572	0.663522	0.0128029	0.00029991	2364.9	15	521.2	11.3	1030.9	15.9	49.4	257.1	6	0.0738801	0.00183284	0.0111502	0.00024467	459.5	11	224.1	4.9	0.147921	0.00137353	0.0837697	0.00190814	1.70775	0.0420077	0.666731	0.0118828	0.00032446	2322.1	15.8	518.6	11.4	1011.4	15.8
REG20−17.1	372.626	608.734	42.1193	0.265429	-18.1555	1.67588	0.00014368	1.756e-05	0.150114	0.00038261	0.130592	0.00263567	2.70175	0.0558177	0.703364	0.0176078	0.00038927	2347.3	4.2	791.2	15	1328.9	15.4	40.4	352.8	7.8	0.115843	0.00245553	0.0154118	0.00033621	706.6	14.2	309.1	6.7	0.148247	0.00038841	0.130265	0.0026423	2.66146	0.0544337	0.714068	0.0171904	0.00039876	2325.9	4.4	789.4	15.1	1317.8	15.2
REG20−18.1	1029.53	1199.17	40.2896	0.511705	-9.26748	1.1949	0.00027699	3.827e-05	0.141268	0.00037212	0.045213	0.00192484	0.880267	0.0376808	0.716072	0.00819247	0.00035468	2242.9	4.4	285.1	11.9	641.1	20.5	55.6	164.9	7.1	0.0400253	0.00174373	0.0072303	0.00030932	253	10.8	145.6	6.2	0.137634	0.0003839	0.0449833	0.00193467	0.853263	0.0367748	0.718491	0.00779084	0.00037659	2197.7	4.8	283.6	11.9	626.4	20.3
REG20−19.1	950.012	1364.82	28.7484	1.18951	-15.4509	1.47378	0.00064389	3.932e-05	0.120552	0.00049357	0.0349619	0.00103471	0.580865	0.0174806	0.70807	0.00506389	0.0001602	1964.5	7.2	221.5	6.4	465	11.3	52.4	102.1	3.2	0.0318138	0.00096309	0.00459733	0.00013944	201.9	6	92.7	2.8	0.111802	0.00053861	0.0345464	0.00104724	0.532304	0.0163388	0.711077	0.00447653	0.00028307	1828.9	8.8	218.9	6.5	433.3	10.8
REG20−20.1	484.377	657.475	26.1655	0.643274	-16.0182	1.39247	0.00034821	9.385e-05	0.14619	0.00039904	0.0624101	0.00221337	1.25741	0.0449553	0.714217	0.00761639	0.00027223	2301.9	4.6	390.3	13.5	826.7	20.4	52.8	153.3	5.4	0.0550072	0.00200756	0.00666729	0.00023936	345.2	12.3	134.3	4.8	0.141642	0.00041449	0.0620153	0.00222748	1.21059	0.0436262	0.717622	0.00702167	0.00034445	2247.3	5.2	387.9	13.6	805.5	20.3
REG20−21.1	237.233	201.063	57.5854	0.104209	-6.77345	0.869452	5.641e-05	2.073e-05	0.158191	0.00067303	0.280445	0.00325134	6.11412	0.0786589	0.648835	0.0419384	0.00065475	2436.5	7.2	1593.6	16.4	1992.3	11.3	20	830.3	12.7	0.255463	0.00351796	0.0368012	0.00055356	1466.6	18.1	730.4	10.8	0.157464	0.00067675	0.280192	0.00325427	6.08057	0.0753022	0.675252	0.0412903	0.00066502	2428.7	7.2	1592.3	16.4	1987.5	10.9
REG20−22.1	365.671	210.351	13.1909	2.02699	-1.47362	0.590125	0.00109722	8.108e-05	0.136346	0.00100676	0.0416767	0.00110956	0.783147	0.0218202	0.687976	0.0111273	0.00042079	2181.3	12.8	263.2	6.9	587.3	12.5	55.2	223.6	8.4	0.0371254	0.00103761	0.00990015	0.0003624	235	6.5	199.1	7.3	0.121631	0.00115186	0.0408358	0.00113311	0.684527	0.02007	0.681408	0.00815373	0.00071066	1980.3	16.8	258	7	529.5	12.2
REG20−23.1	759.305	1224.38	15.647	0.982781	-14.5093	1.6542	0.00053198	9.211e-05	0.0957436	0.00049841	0.023808	0.00056477	0.314151	0.00771315	0.695641	0.00426184	0.00010926	1542.7	9.8	151.7	3.6	277.4	6	45.4	85.9	2.1	0.0223816	0.00055163	0.00399605	0.00010176	142.7	3.5	80.6	2.1	0.0882858	0.00054598	0.0235728	0.00057171	0.286819	0.00717875	0.697676	0.00396634	0.00049106	1388.7	11.8	150.2	3.6	256.1	5.7
REG20−24.1	739.863	1865.4	8.95988	3.04644	-34.1141	2.58648	0.00164905	0.00025489	0.101277	0.00195448	0.0139914	0.00041588	0.195289	0.00695666	0.600786	0.00210012	7.223e-05	1647.7	35.4	89.6	2.7	181.1	5.9	50.6	42.4	1.5	0.0130356	0.00042034	0.00195141	6.227e-05	83.5	2.7	39.4	1.3	0.0778442	0.0026251	0.0135604	0.00072065	0.145481	0.00915656	0.607934	0.00175469	0.00927649	1142.9	65.6	86.8	4.6	137.9	8.1
REG20−25.1	932.311	1545.54	10.5677	3.30099	-14.9193	1.70062	0.00178684	0.0002143	0.141884	0.00083906	0.0130957	0.0003375	0.256076	0.00683381	0.695328	0.00237792	7.708e-05	2250.3	10.2	83.9	2.2	231.5	5.5	63.8	48	1.6	0.0115281	0.00032567	0.00209024	6.224e-05	73.9	2.1	42.2	1.3	0.117829	0.00104661	0.0126584	0.00066447	0.205559	0.0109437	0.709908	0.00184493	0.00804041	1923.5	16	81.1	4.2	189.8	9.2
REG20−26.1	704.761	2106.88	22.9536	0.764658	-71.4268	3.06681	0.00041391	9.104e-05	0.153638	0.0012429	0.0376286	0.00086904	0.796753	0.0197078	0.67226	0.00200072	5.326e-05	2386.9	13.6	238.1	5.4	595	11.2	60	40.4	1.1	0.0326624	0.0008141	0.00172834	4.306e-05	207.2	5.1	34.9	0.9	0.148291	0.00129762	0.0373416	0.00087591	0.763159	0.0191063	0.674589	0.00180561	0.00080395	2326.3	15	236.3	5.4	575.8	11
REG20−27.1	1390.39	1927.9	12.4022	4.08531	-12.2829	1.42245	0.0022114	0.00010282	0.12344	0.00078064	0.0103056	0.000364	0.175321	0.00632254	0.705178	0.00181817	6.825e-05	2006.5	11.2	66.1	2.3	164	5.5	59.6	36.7	1.4	0.00930241	0.00034892	0.00163913	5.893e-05	59.7	2.2	33.1	1.2	0.092631	0.00108595	0.009879	0.00057426	0.126117	0.00747879	0.70579	0.00119699	0.00736562	1480.3	22.2	63.4	3.7	120.6	6.8
REG20−28.1	271.657	305.763	66.3304	0.22173	-7.76168	1.15466	0.00012002	1.646e-05	0.159966	0.00057288	0.282099	0.00402786	6.21919	0.0942556	0.678317	0.0492594	0.00083701	2455.3	6	1601.9	20.3	2007.2	13.4	20.2	971.8	16.1	0.25636	0.0042145	0.0433369	0.00072373	1471.2	21.7	857.4	14	0.158422	0.00057957	0.28156	0.00403558	6.14739	0.090935	0.697633	0.0482154	0.00085514	2438.9	6.2	1599.2	20.3	1997	13
REG20−29.1	507.232	576.466	42.2027	0.465748	-11.5321	1.16589	0.00025211	2.386e-05	0.153441	0.00059087	0.0961266	0.00153727	2.03279	0.0342317	0.68376	0.0132624	0.00023356	2384.7	6.4	591.7	9.1	1126.5	11.5	47.4	266.3	4.7	0.0843087	0.00145867	0.0115255	0.00019183	521.8	8.7	231.6	3.8	0.15018	0.00060642	0.095695	0.00154421	1.98065	0.0329467	0.698464	0.0124789	0.00024889	2347.9	7	589.1	9.1	1108.9	11.2
REG20−30.1	447.935	599.261	43.1048	0.34424	-15.3866	1.37243	0.00018634	4.068e-05	0.157721	0.00080227	0.111178	0.00200736	2.41666	0.046162	0.680565	0.0134089	0.00029106	2431.3	8.6	679.6	11.7	1247.6	13.8	45.6	269.2	5.8	0.0971508	0.00191629	0.0115805	0.00024021	597.7	11.3	232.7	4.8	0.155325	0.00081733	0.110813	0.00201399	2.37212	0.0448834	0.691597	0.0128426	0.0003047	2405.5	8.8	677.5	11.7	1234.2	13.6
REG20−31.1	464.161	659.934	35.437	3.34817	-8.98823	1.45855	0.00181237	4.898e-05	0.157701	0.00055343	0.0882059	0.00293591	1.91707	0.064534	0.711912	0.0184253	0.0006359	2431.1	6	544.9	17.4	1087	22.7	49.8	369	12.6	0.0767492	0.00265215	0.0159546	0.00054327	476.7	15.9	319.9	10.8	0.133738	0.00067459	0.0853413	0.00303451	1.57296	0.0564904	0.712863	0.0142801	0.0008535	2147.7	8.8	527.9	18	959.6	22.5
REG20−32.1	400.648	382.531	54.9629	0.741211	-5.69685	0.979475	0.00040122	1.99e-05	0.155967	0.00035066	0.158496	0.00225569	3.40687	0.050601	0.689907	0.0315164	0.00077289	2412.5	3.8	948.4	12.6	1506	11.7	37	627.1	15.1	0.140182	0.00212987	0.0275623	0.00067437	845.7	12.1	549.5	13.3	0.150765	0.00036528	0.157404	0.00227134	3.27054	0.0478547	0.710061	0.0291165	0.00083666	2354.7	4	942.3	12.6	1474.1	11.5
REG20−33.1	825.986	1421.48	38.125	6.36156	-14.7149	1.76546	0.00344353	0.00017322	0.184912	0.0011153	0.0533269	0.00114972	1.35899	0.0308166	0.684557	0.00987898	0.00025579	2697.5	9.8	334.9	7	871.4	13.3	61.6	198.7	5.1	0.0442609	0.00102415	0.00817268	0.00019929	279.2	6.3	164.5	4	0.139854	0.0015754	0.0499681	0.00124628	0.963104	0.0263576	0.65618	0.00589961	0.00389186	2225.5	19.2	314.3	7.6	684.9	13.7
REG20−34.1	271.228	218.415	75.4797	0.481802	-2.77738	0.826107	0.0002608	4.244e-05	0.164241	0.0004665	0.321518	0.00554306	7.27767	0.12984	0.695764	0.072987	0.0014309	2499.9	4.6	1797.1	27.1	2146.1	16.1	16.2	1423.7	26.9	0.294262	0.0059011	0.0651248	0.00133251	1662.8	29.5	1275.1	25.3	0.160899	0.00047813	0.320214	0.00556562	7.10068	0.125207	0.709702	0.0694136	0.00150457	2465.1	5	1790.8	27.3	2124.1	15.8
REG20−35.1	1025.36	1888.4	16.4195	1.354	-28.0919	1.88933	0.00073293	7.273e-05	0.133034	0.00062317	0.0185009	0.00045871	0.339204	0.00864596	0.70037	0.00176254	4.824e-05	2138.5	8	118.2	2.9	296.6	6.6	60.2	35.6	1	0.0164988	0.00043031	0.00156975	3.781e-05	105.5	2.7	31.7	0.8	0.123238	0.00068205	0.0182483	0.00046823	0.309936	0.00813556	0.703815	0.00148505	0.00138893	2003.7	9.8	116.6	3	274.1	6.3
REG20−36.1	823.149	1053.37	18.7496	2.23706	-10.0776	1.31278	0.00121093	9.761e-05	0.0991938	0.00109271	0.0263162	0.00078935	0.359761	0.0115687	0.671599	0.00493618	0.00015916	1609.1	20.4	167.5	5	312	8.6	46.4	99.5	3.2	0.0246361	0.00077987	0.00461224	0.00014001	156.9	4.9	93	2.8	0.0820775	0.00135112	0.0257251	0.00081197	0.290997	0.010359	0.638394	0.00399999	0.00115645	1247.3	32	163.7	5.1	259.3	8.1
REG20−37.1	459.311	647.803	40.0385	0.464313	-13.9348	1.44685	0.00025133	4.321e-05	0.144453	0.00080607	0.100712	0.00222748	2.005	0.0463028	0.689563	0.0151392	0.00034482	2281.3	9.6	618.6	13.1	1117.2	15.8	44.6	303.7	6.9	0.0895863	0.00212415	0.0133439	0.00029274	553.1	12.6	267.9	5.8	0.141161	0.00082857	0.100262	0.00223747	1.95056	0.0450095	0.696317	0.0144808	0.0003616	2241.5	10.2	615.9	13.1	1098.6	15.6
REG20−38.1	1228.46	2776.49	10.5179	5.83309	-14.966	2.3186	0.00315747	0.00027412	0.120984	0.00271121	0.00989187	0.00030908	0.164935	0.00636972	0.582522	0.00228078	7.307e-05	1970.7	39.6	63.5	2	155	5.6	59	46	1.4	0.00895802	0.00031603	0.00206049	6.029e-05	57.5	2	41.6	1.2	0.0760125	0.00459036	0.00930705	0.00177199	0.0974996	0.0194746	0.686304	0.00175839	0.0190883	1095.5	116.2	59.7	11.3	94.5	18.2
REG20−39.1	594.88	816.828	53.0586	0.213958	-16.6481	1.40861	0.00011582	2.733e-05	0.149441	0.00086779	0.103047	0.00231342	2.12233	0.0498059	0.688783	0.0116142	0.0002695	2339.5	10	632.2	13.5	1156.1	16.3	45.4	233.4	5.4	0.091007	0.0021798	0.010145	0.00022278	561.5	12.9	204	4.5	0.147938	0.00087841	0.102835	0.00231818	2.09666	0.0488763	0.696252	0.0112956	0.0002773	2322.3	10	631	13.6	1147.7	16.1
REG20−40.1	623.04	861.749	17.9903	0.683288	-19.9358	1.41891	0.00036987	5.978e-05	0.136325	0.00122121	0.0333605	0.00114391	0.62678	0.0223279	0.693043	0.0028238	0.0001044	2181.1	15.4	211.5	7.1	494.1	14	57.2	57	2.1	0.0296712	0.00106865	0.00250186	8.894e-05	188.5	6.7	50.5	1.8	0.131434	0.00127537	0.0331326	0.00115185	0.600161	0.021662	0.693492	0.00248925	0.00036166	2117.3	16.8	210.1	7.2	477.3	13.8
REG20−41.1	493.306	534.95	17.3206	3.33899	-4.78689	1.11246	0.00180741	0.00015002	0.128421	0.00083556	0.0405654	0.00195296	0.717954	0.034975	0.711556	0.00972722	0.00054228	2076.5	11.4	256.3	12.1	549.5	20.9	53.4	195.6	10.8	0.0365463	0.00181117	0.00874651	0.00048378	231.4	11.3	176	9.7	0.103582	0.00107243	0.0392159	0.00202416	0.559823	0.0294713	0.705938	0.00719682	0.00162166	1689.3	19	248	12.6	451.4	19.4
REG20−42.1	635.136	1461.85	41.8082	0.965465	-38.8032	2.36115	0.00052261	4.175e-05	0.154363	0.00051933	0.0760508	0.0016372	1.6179	0.0357318	0.701822	0.0067128	0.00015483	2394.9	5.6	472.5	9.8	977.2	14	51.6	135.2	3.1	0.0663603	0.00148908	0.00580595	0.00013048	414.2	9	117	2.6	0.147587	0.00054834	0.0753345	0.00165277	1.53231	0.0340962	0.709892	0.00607412	0.00021876	2318.1	6.4	468.2	9.9	943.4	13.7
REG20−43.1	107.901	65.4495	34.2881	0.278606	-0.175636	0.622256	0.00015081	2.157e-05	0.162727	0.00097842	0.367136	0.00402495	8.23367	0.107146	0.606575	0.10291	0.00170909	2484.3	10	2015.9	19	2257.1	11.9	10.6	1979.6	31.3	0.343543	0.00499237	0.0958367	0.00172152	1903.7	24	1849.6	31.7	0.160799	0.00099242	0.3663	0.00403413	8.11756	0.102481	0.628097	0.0998185	0.00176203	2464.1	10.4	2012	19.1	2244.2	11.5
REG20−44.1	387.726	444.293	14.6872	3.24621	-6.61169	1.17553	0.00175718	8.15e-05	0.132395	0.00149427	0.0437647	0.0014568	0.798553	0.0282151	0.678311	0.00952148	0.00034556	2129.9	19.8	276.1	9	596	16	53.6	191.5	6.9	0.039219	0.00139789	0.00851195	0.00029632	248	8.7	171.3	5.9	0.108399	0.00188606	0.0423519	0.00150668	0.632711	0.0250567	0.646787	0.00701236	0.00091304	1772.7	31.4	267.4	9.3	497.8	15.7
REG20−45.1	862.379	2452.34	24.8708	1.70439	-50.4071	2.91723	0.00092259	5.165e-05	0.142259	0.00081587	0.0333197	0.00125199	0.65326	0.0249419	0.708576	0.00377428	0.00014457	2254.9	9.8	211.3	7.8	510.5	15.5	58.6	76.1	2.9	0.0293997	0.00115282	0.0033157	0.0001264	186.8	7.2	66.9	2.6	0.130033	0.00090807	0.0327518	0.00127398	0.586943	0.0231959	0.70867	0.00336883	0.0005678	2098.5	12.2	207.7	7.9	468.9	14.9
[truncated: 18 more columns]
